# Supplementary material for: A Simple, Test-Based Method to Control the Overestimation Bias in the Analysis of Potential Prognostic Tumour Markers
Source: Cancers (Basel). 2023 Feb 13;15(4):1188. doi: 10.3390/cancers15041188 (PMC9953998; doi:10.3390/cancers15041188)
Supplement: Supplementary file 1 [file cancers-15-01188-s001.zip]

Archive with 12 entries (12 files):
- DataSetCangelosi_1040.RData
- DataSetCavalli_2000.RData
- DemonstrationEquation (S4).pdf
- HRValidCangelosi.R
- HRValidCavalli.R
- NB4S.csv
- SimulAdjHRH0.R
- SimulAdjHRH1.R
- StatisticalValidationResultsCangelosi.csv
- StatisticalValidationResultsCavalli.csv
- SupplementaryTables.pdf
- SurvNB4S.R
