# Supplementary material for: A Simple, Test-Based Method to Control the Overestimation Bias in the Analysis of Potential Prognostic Tumour Markers
Source: Cancers (Basel). 2023 Feb 13;15(4):1188. doi: 10.3390/cancers15041188 (PMC9953998; doi:10.3390/cancers15041188)
Supplement: Supplementary file 1 [file cancers-15-01188-s001.zip › HRValidCangelosi.R]

# HRValidCangelosi.R
#
# Validation of the method for the adjustment of ln(HR) for the
# overfitting bias at an optimal survival cut-off obtained by
# a running test. Cut-off on median values are also analysed as 
# referents because unaffected by overestimation bias.
#
# Version for parallel computing  
#
# Restriction to 1040 genes - 10000 iterations
#
# by Stefano Parodi - March 2022; updated April 2022, 
# May 2022, July 2022, August 2022
#
#

library(survival)
library(coxphf)
library(writexl)
library(doParallel)
library(foreach)

# setwd(" < INSERT THE PATH OF THE WORKING DURECTORY HERE > ")

Beg <- Sys.time()
cat("Computation started at: ")
print(Sys.time())

set.seed(1234)

NGenes <- 1040
NGenesPrevRound <- 0
NStep <- 5
NVarPt <- 10 # Initial patient variables before gene expression variables (meta data)
NPerm <- 10000
nCluster <- 8 # number of parallel computations

# Generate Training Set and Validation Set from the Cangelosi data set
#
load("DataSetCangelosi_1040.RData")
rndArr <- runif(nrow(DataSetCangelosi_1040))
splitArr <- (rndArr < median(rndArr))
DataSetCangelosi_1040$Set <- as.integer(splitArr)
TrainSet <- DataSetCangelosi_1040[DataSetCangelosi_1040$Set==0,]
ValidSet <- DataSetCangelosi_1040[DataSetCangelosi_1040$Set==1,]

NGenesByStep <- NGenes/NStep
NumSamTrain <- nrow(TrainSet)
rm(DataSetCangelosi_1040, rndArr, splitArr)

# Optimal cut-off selection
#
FindOptCutOff <- function(Time, Event, Marker, MinGroup = 8){

  # Identify the optimal cut-off
  # Return the cut-off, the corresponding ln(HR) and its variance
  # from the Cox regression model
  
  N <- length(Marker)
  maxLRT <- 0.0
  currLRT <- 0.0
  sMarker <- sort(Marker)
  co <- 0.0
  lnHR <- 0.0
  varlnHR <- 0.0
  for(i in MinGroup:(N-MinGroup)) {
    currco <- sMarker[i]
    HighLow <- (Marker > currco)
    survKM <- survfit(Surv(Time, Event) ~ HighLow)
    # Events by group
    E0 <- sum(survKM$n.event[1:survKM$strata[1]]) 
    E1 <- sum(survKM$n.event) - E0                   
    if(E0 > 0 && E1 > 0) {
      # fitting standard Cox model
      currmodel <- coxph(Surv(Time, Event) ~ HighLow)
      LRTHR <- 2* (currmodel$loglik[2] - currmodel$loglik[1])
      currLRT <- LRTHR
    } else {
      # Fitting the Cox model with Firth's penalized likelihood
      MyData <- as.data.frame(Time)
      MyData$Event <- Event
      MyData$HighLow <- HighLow
      currmodel <- coxphf(data=MyData, Surv(Time, Event) ~ HighLow)
      LRTHR <- 2* (currmodel$loglik[2] - currmodel$loglik[1]) 
      currLRT <- LRTHR
    }  
    if (currLRT > maxLRT) {
      maxLRT <- currLRT
      co <- currco
      lnHR <- currmodel$coefficients[1]
      varlnHR <- currmodel$var
    }
  }

  Out <- c(co,lnHR,varlnHR)
  names(Out) <- c("Opt cut-off", "ln(HR)", "Variance")
  return <- Out
  
}

#########################################################################

BegGenes <- Sys.time()

HRValid <- function(pcycle, TrainSet, ValidSet, pstep) {
  # Position of the first and the last gene in the data sets
  NGenesPar <- NGenesByStep / nCluster
  # Verify that NGenesByStep is an exact multiple of nCluster
  idxFirstGene <- NVarPt + 1 + (pstep - 1) * NGenesByStep + (pcycle-1) * NGenesPar 
  idxLastGene <- idxFirstGene - 1 + NGenesPar
  # Skip Genes saved in the previous round of analysis 
  idxFirstGene <- idxFirstGene + NGenesPrevRound
  idxLastGene <- idxLastGene + NGenesPrevRound  
  # Vectors of median values, best cut-offs, the related ln(HR) and variance,
  # and adjusted chi squared values for each gene in the training set  
  MedVal       <- vector("numeric", NGenesPar)
  lnHRMed      <- vector("numeric", NGenesPar)
  lnHRMedAdj   <- vector("numeric", NGenesPar)
  lnHRMedVar   <- vector("numeric", NGenesPar)
  ChisqMed     <- vector("numeric", NGenesPar)
  ChisqMedAdj  <- vector("numeric", NGenesPar)
  pChisqMedAdj <- vector("numeric", NGenesPar)
  OptVal       <- vector("numeric", NGenesPar)
  lnHROpt      <- vector("numeric", NGenesPar)
  lnHROptAdj   <- vector("numeric", NGenesPar)
  lnHROptVar   <- vector("numeric", NGenesPar)
  ChisqOpt     <- vector("numeric", NGenesPar)
  ChisqOptAdj  <- vector("numeric", NGenesPar)
  pChisqOptAdj <- vector("numeric", NGenesPar)
  # Vectors from the test set
  lnHRMedValid <- vector("numeric", NGenesPar)
  lnHROptValid <- vector("numeric", NGenesPar)

  # Calculate median, optimal cut-offs, ln(HR) and Var in the training set
  # and the corresponding ln(HR) in the test set
  for(i in idxFirstGene:idxLastGene) {
    j = i - idxFirstGene + 1
    currMarker      <- TrainSet[,i]
    currMarkerValid <- ValidSet[,i]
    MedVal[j]    <- median(currMarker)
    HighLowMed   <- (currMarker > MedVal[j])
    HighLowMedValid <- (currMarkerValid > MedVal[j]) 
    # Note: the median from the Training set is applied to the test Set
  
    # Check for zero events in either class in the training set; 
    # if any, use coxphf()
    tmpTab  <- table(HighLowMed,TrainSet$Dead)
    if((tmpTab[1,2] == 0) || (tmpTab[2,2] == 0)) {
      TrainSet$HL <- HighLowMed  
      # 
      # Note: the TrainSet must be updated to include HL 
      # to avoid errors in coxphf(). Do not use: 
      # "coxphf(data = TrainSet, Surv(TrainSet$OSTimeY, TrainSet$Dead) ~ HL)" or
      # "coxphf(data = TrainSet, Surv(OSTimeY, Dead) ~ HL)" !!!
      # because there is a very dangerous bug inside the coxphf() function
      #
      ModelMed <- coxphf(data = TrainSet, Surv(OSTimeY, Dead) ~ HL)
      ChisqMed[j] <- (ModelMed$coefficients * ModelMed$coefficients) / ModelMed$var
    } else {
      ModelMed <- coxph(Surv(TrainSet$OSTimeY, TrainSet$Dead) ~ HighLowMed)   
      ChisqMed[j] <- ModelMed$wald.test
    }
    lnHRMed[j] <- ModelMed$coefficients[1]   
    lnHRMedVar[j] <- ModelMed$var   
  
    # Check for zero events in either class in validation set; 
    # if any, use coxphf()
    tmpTab  <- table(HighLowMedValid, ValidSet$Dead)
    if((tmpTab[1,2] == 0) || (tmpTab[2,2] == 0)) {
      ValidSet$HL <- HighLowMedValid  
      ModelMedValid <- coxphf(data = ValidSet, Surv(OSTimeY, Dead) ~ HL)
    } else {
      ModelMedValid <- coxph(Surv(ValidSet$OSTimeY, ValidSet$Dead) ~ HighLowMedValid)
    }
    lnHRMedValid[j] <- ModelMedValid$coefficients[1]
    optCutOff <- FindOptCutOff(TrainSet$OSTimeY, TrainSet$Dead, currMarker)
    OptVal[j] <- optCutOff[1]
    lnHROpt[j] <- optCutOff[2]
    lnHROptVar[j] <- optCutOff[3]
    ChisqOpt[j] <- ((optCutOff[2]*optCutOff[2]) / optCutOff[3]) 
    HighLowOptValid <- (currMarkerValid > optCutOff[1]) 

    # Check for zero events in either class; if any, use coxphf()
    tmpTab  <- table(HighLowOptValid, ValidSet$Dead)
    if((tmpTab[1,2] == 0) || (tmpTab[2,2] == 0)) {
      ValidSet$HL <- HighLowOptValid
      ModelOptValid <- coxphf(data = ValidSet, Surv(OSTimeY, Dead) ~ HL)
    } else {
      ModelOptValid <- coxph(Surv(ValidSet$OSTimeY, ValidSet$Dead) ~ HighLowOptValid)
    }
    lnHROptValid[j] <- ModelOptValid$coefficients[1]
  }

  # Calculate adjusted p and chi squared values by random permutations
  # (also for median cut-off as an internal referent)
  idx <- c(seq(1:NumSamTrain))
  for(k in 1:NPerm) {
    perm_idx <- sample(idx)
    perm_Time <- TrainSet$OSTimeY[perm_idx]
    perm_Event <- TrainSet$Dead[perm_idx]
    for(i in idxFirstGene:idxLastGene) {
      j = i - idxFirstGene + 1
      currMarker <- TrainSet[,i]
      WaldTMed <- 0.0  # Wald Test for analysis on median cut- off
      WaldTOpt <- 0.0  # Walt Test for analysis on optimal cut- off
      HighLowMed <- (currMarker > MedVal[j])
      HighLowOpt <- (currMarker > OptVal[j])
    
      # check for zero events in either class; if any, use coxphf()
      tmpTab  <- table(HighLowMed, perm_Event)
      if((tmpTab[1,2] == 0) || (tmpTab[2,2] == 0)) {
        TrainSet$HL <- HighLowMed 
        TrainSet$PermTime <- perm_Time
        TrainSet$PermEvent <- perm_Event
        ModelMed <- coxphf(data = TrainSet, Surv(PermTime, PermEvent) ~ HL)
        WaldTMed <- (ModelMed$coefficients * ModelMed$coefficients)/ModelMed$var 
      } else {
        ModelMed <- coxph(Surv(perm_Time, perm_Event) ~ HighLowMed)    
        WaldTMed <- ModelMed$wald.test
      }
      pChisqMedAdj[j] <- pChisqMedAdj[j] + (WaldTMed >= ChisqMed[j])
      ModelBestEst <- FindOptCutOff(perm_Time, perm_Event, currMarker)
      WaldTOpt <- (ModelBestEst[2]*ModelBestEst[2]) / ModelBestEst[3]
      pChisqOptAdj[j] <- pChisqOptAdj[j] + (WaldTOpt >= ChisqOpt[j])
    }
  }

  if(pChisqMedAdj == 0.0) {
    pChisqMedAdj <- 1 
  }
  pChisqMedAdj <- pChisqMedAdj / NPerm
  if(pChisqOptAdj == 0.0) {
    pChisqOptAdj <- 1 
  }
  pChisqOptAdj <- pChisqOptAdj / NPerm
  ChisqMedAdj  <- qchisq((0.99999 - pChisqMedAdj),1)
  ChisqOptAdj  <- qchisq((0.99999 - pChisqOptAdj),1)
  lnHRMedAdj   <- sqrt(ChisqMedAdj * lnHRMedVar) * sign(lnHRMed)
  lnHROptAdj   <- sqrt(ChisqOptAdj * lnHROptVar) * sign(lnHROpt)

  # Export results in Microsoft Excel
  GenesName <- colnames(TrainSet[,idxFirstGene:( idxFirstGene + NGenesPar - 1 )])
  
  OutData <- as.data.frame(cbind(GenesName, MedVal, lnHRMed, lnHRMedVar, 
                                 lnHRMedAdj, lnHRMedValid, OptVal, lnHROpt, 
                                 lnHROptVar, lnHROptAdj, lnHROptValid))
  
  outfilename <- paste("lnHREstimates_Round2_", pcycle, "_step", pstep, sep = "", ".xlsx")
  write_xlsx(OutData, outfilename)

}

for(pstep in 1 : NStep) {
  par_cl <- makeCluster(nCluster)
  registerDoParallel(par_cl, cores = nCluster)
  foreach(ncycle = 1 : nCluster, .inorder=TRUE, 
          .packages = c("survival", "coxphf", "writexl")) %dopar%
    HRValid(pcycle = ncycle, TrainSet = TrainSet, ValidSet = ValidSet, pstep = pstep)
  stopImplicitCluster()
  stopCluster(cl = par_cl)
}

End <- Sys.time()

cat("Time of computation: ", End-BegGenes, '\n')
cat("Total time used: ", End-Beg, '\n')
cat("Computation ended at: ")
print(Sys.time())
rm(Beg, BegGenes, End)

######################## END SCRIPT HRValidCangelosi.R ########################
