# Supplementary material for: A Simple, Test-Based Method to Control the Overestimation Bias in the Analysis of Potential Prognostic Tumour Markers
Source: Cancers (Basel). 2023 Feb 13;15(4):1188. doi: 10.3390/cancers15041188 (PMC9953998; doi:10.3390/cancers15041188)
Supplement: Supplementary file 1 [file cancers-15-01188-s001.zip › NB4S.csv]

H_hugo	E2F1	E2F2	E2F3	TimeEFSM	Event	Dataset	DsetName
gsm1108404	10.9854862	11.56814614	10.74919903	154	0	1	Kocak
gsm1108406	9.190071575	10.28158235	11.01792191	62	0	1	Kocak
gsm1108412	9.369161091	11.16043872	11.28742381	33	0	1	Kocak
gsm1108418	11.68881853	13.6328362	12.64628869	2	1	1	Kocak
gsm1108435	12.44063562	13.68509917	12.69446672	180	0	1	Kocak
gsm1108441	10.51283921	12.20987977	10.89981005	1	1	1	Kocak
gsm1108443	11.76204977	12.88143903	11.83221755	30	0	1	Kocak
gsm1108451	9.896937815	11.36632221	11.66946088	10	1	1	Kocak
gsm1108484	10.59469783	12.40955005	11.52654814	46	0	1	Kocak
gsm1108487	10.50928017	11.0202855	11.87594129	51	1	1	Kocak
gsm1108490	7.899659026	9.912140856	10.58308277	101	0	1	Kocak
gsm1108492	10.19770816	11.05846533	11.04035822	57	0	1	Kocak
gsm1108498	9.380893917	10.81370104	10.36883381	45	0	1	Kocak
gsm1108501	12.50506719	13.09569371	11.41177578	126	0	1	Kocak
gsm1108504	9.908392621	11.33812352	10.79984823	50	0	1	Kocak
gsm1108548	10.15671514	11.94968083	11.70386033	71	0	1	Kocak
gsm1108550	10.3620534	12.52512925	11.8460388	52	0	1	Kocak
gsm1108551	11.76789476	12.97710101	12.89273253	10	1	1	Kocak
gsm1108555	10.45388792	12.04473563	11.74209887	95	0	1	Kocak
gsm1108561	8.897845456	9.337175869	11.40970914	90	0	1	Kocak
gsm1108573	10.18127651	11.83837668	12.09631984	41	1	1	Kocak
gsm1108577	7.859224162	8.795065583	10.71355836	33	0	1	Kocak
gsm1108580	8.242697768	8.289096702	10.4629112	38	0	1	Kocak
gsm1108582	11.88375063	13.19027224	12.74041323	7	1	1	Kocak
gsm1108587	10.30023815	11.83581357	11.09500135	33	0	1	Kocak
gsm1108634	10.14478568	11.14968362	12.34789814	13	1	1	Kocak
gsm1108640	12.07805071	13.6464237	12.33731527	39	0	1	Kocak
gsm1108646	9.648537346	11.33840213	10.34717842	10	1	1	Kocak
gsm1108647	9.656782364	10.91587938	10.8228098	74	0	1	Kocak
gsm1108652	7.961739073	8.414473836	10.23290055	110	0	1	Kocak
gsm1108660	8.050936965	7.820178962	11.76412518	10	1	1	Kocak
gsm1108661	9.69034725	10.8087229	11.42846486	34	0	1	Kocak
gsm1108663	7.746178381	8.556506055	10.60788509	86	0	1	Kocak
gsm1108682	10.75279876	12.48240463	11.80316244	87	0	1	Kocak
gsm1108685	9.069584028	10.98242323	11.41204051	58	0	1	Kocak
gsm1108686	9.116863758	10.88478105	11.61111704	60	0	1	Kocak
gsm1108695	11.36380623	12.63220004	12.32403987	9	1	1	Kocak
gsm1108696	9.472690839	11.18939218	10.72996056	40	0	1	Kocak
gsm1108705	8.147204925	8.447496547	10.86007822	44	0	1	Kocak
gsm1108724	12.50228485	13.41295349	12.19096665	48	0	1	Kocak
gsm1108727	9.727239777	11.29007646	11.23296049	104	0	1	Kocak
gsm1108742	11.26009625	12.49363032	11.28413005	137	0	1	Kocak
gsm1108760	11.66702281	12.87617158	11.88031054	35	0	1	Kocak
gsm1108821	10.19635623	11.76341987	11.49919812	21	0	1	Kocak
gsm1108823	9.258330473	10.65758642	11.21450127	22	0	1	Kocak
gsm1108828	9.678952188	9.898299062	11.56157436	23	0	1	Kocak
gsm1108831	10.32170266	11.96870279	11.78479841	24	0	1	Kocak
gsm1108832	11.20762447	12.95581335	12.15595663	33	0	1	Kocak
gsm1108833	10.60723783	12.23556552	12.15747326	5	1	1	Kocak
gsm1108834	12.31554585	12.79042996	12.80777752	25	0	1	Kocak
gsm1108839	10.38100211	12.39121673	12.32794554	27	0	1	Kocak
gsm1108847	11.88405601	13.23703066	12.91862103	28	0	1	Kocak
gsm1108848	7.699051844	9.119200527	10.54650866	29	0	1	Kocak
gsm1108858	12.01579833	13.41881452	12.28187209	11	0	1	Kocak
gsm1108863	8.874059203	10.78961515	10.92213837	12	0	1	Kocak
gsm1108912	11.54167745	13.03890185	11.37769858	1	1	1	Kocak
m255nb003	-0.339	-0.015	-0.297	76.55	0	2	Oberthuer
m255nb007	-0.354	-0.14	-0.323	9.63	1	2	Oberthuer
m255nb028	0.153	0.018	0.155	30.62	1	2	Oberthuer
m255nb032	-0.336	-0.071	-0.552	25.23	0	2	Oberthuer
m255nb042	-0.124	0.099	-0.326	61.9	0	2	Oberthuer
m255nb044	-0.328	0.306	-0.498	43.7	0	2	Oberthuer
m255nb049	-0.272	-0.153	-0.067	10.45	1	2	Oberthuer
m255nb052	0.298	0.014	-0.02	34.66	0	2	Oberthuer
m255nb053	-0.028	0.265	-0.089	35.06	0	2	Oberthuer
m255nb056	-0.457	-0.052	-0.326	34.4	0	2	Oberthuer
m255nb061	0.149	0.018	-0.334	125.47	0	2	Oberthuer
m255nb068	0.548	0.127	0.079	48.2	0	2	Oberthuer
m255nb081	-0.132	0.053	-0.103	70.64	0	2	Oberthuer
m255nb082	0.079	-0.021	0.256	9.4	1	2	Oberthuer
m255nb088	-0.026	-0.185	-0.057	87.43	0	2	Oberthuer
m255nb105	-0.127	-0.049	-0.137	58.61	0	2	Oberthuer
m255nb107	0.354	0.173	0.376	9.72	1	2	Oberthuer
m255nb156	-0.274	-0.025	-0.127	44.85	0	2	Oberthuer
m255nb159	-0.457	-0.048	-0.718	55.66	0	2	Oberthuer
m255nb223	-0.351	-0.042	-0.427	95.93	0	2	Oberthuer
m255nb254	-0.407	-0.136	-0.347	103.92	0	2	Oberthuer
m255nb273	-0.235	-0.035	-0.456	46.26	0	2	Oberthuer
m255nb327	-0.266	0.142	0.347	13.11	1	2	Oberthuer
m255nb497	0.385	0.147	0.593	6.8	1	2	Oberthuer
m255nb595	-0.358	0.076	-0.255	12.65	0	2	Oberthuer
m255nb596	-0.356	0.109	0.312	21.62	0	2	Oberthuer
m255nb597	-1.263	-0.039	-0.467	15.9	0	2	Oberthuer
m255nb598	-1.021	0.602	-0.433	20.27	0	2	Oberthuer
m255nb638	0.444	-0.005	0.247	20.99	0	2	Oberthuer
m255nb649	-0.183	-0.031	0.035	42.94	0	2	Oberthuer
gsm1205243	11.9499981	13.08999991	12.15000109	72.84	0	3	SEQCcus
gsm1205253	8.250014115	8.299986406	10.40000416	89.26	0	3	SEQCcus
gsm1205288	8.040015679	9	10.95000175	90.45	0	3	SEQCcus
gsm1205510	8.16002266	7.969990816	11.41000077	10.45	1	3	SEQCcus
gsm1205511	9.940005202	10.95000175	11.48999844	34.4	0	3	SEQCcus
gsm1205512	8.429992489	9.159997441	11.02000068	117.32	0	3	SEQCcus
gsm1205513	9.860000598	11.27999935	11.23000242	103.92	0	3	SEQCcus
gsm1205514	11.25000227	12.41999967	11.26999741	159.15	0	3	SEQCcus
gsm1205515	12.69999965	13.57000035	12.39999882	109.34	0	3	SEQCcus
gsm1205516	9.600005796	11.17000014	11.5599984	106.61	0	3	SEQCcus
gsm1205517	9.770003091	11.31999946	11.99000111	114.76	0	3	SEQCcus
gsm1205518	8.050011864	8.579994693	10.5999965	166.24	0	3	SEQCcus
gsm1205519	11.50000031	12.69000015	12.39999882	9.4	1	3	SEQCcus
gsm1205520	10.13000418	12.20000047	11.5500012	109.73	0	3	SEQCcus
gsm1205521	12.37000076	13.59999999	13.53000025	9.72	1	3	SEQCcus
gsm1205522	10.98000387	12.44999977	12.17000014	128.16	0	3	SEQCcus
gsm1205523	8.960001932	9.389996941	11.44000225	113.38	0	3	SEQCcus
gsm1205524	10.37000076	11.95999831	12.20000047	41.46	1	3	SEQCcus
gsm1205525	10.56999797	12.1200013	11.38000102	86.77	0	3	SEQCcus
gsm1205526	10.26000213	11.29000156	12.5100001	13.11	1	3	SEQCcus
gsm1205527	12.3300009	13.82000041	12.56000079	86.44	0	3	SEQCcus
gsm1205528	9.929998063	11.54000208	11.12999775	85.03	0	3	SEQCcus
gsm1205529	11.66000035	13.02999977	11.89999882	51.88	0	3	SEQCcus
gsm1205530	11.15999744	12.88000053	12.04999826	79.67	0	3	SEQCcus
gsm1205531	9.539992386	10.96999801	11.51999983	73.89	0	3	SEQCcus
gsm1205532	10.71999623	12.38000102	11.09999865	0.56	1	3	SEQCcus
gsm1205533	7.280028357	8.63999181	10	73.76	0	3	SEQCcus
gsm1205534	10.10000522	11.48999844	11.76999896	9.89	1	3	SEQCcus
gsm1205535	9.480002511	9.709997058	11.31999946	32.79	0	3	SEQCcus
gsm1205536	9.249990421	10.98999757	11.09999865	69.42	0	3	SEQCcus
gsm1205537	11.41000077	11.90999806	12.73000091	51.48	1	3	SEQCcus
gsm1205538	10.30999922	12.24999931	12.19000056	45.77	0	3	SEQCcus
gsm1205541	11.83000015	13.22999941	12.9000007	65.87	0	3	SEQCcus
gsm1205542	12.44999977	14.34000028	13.40999944	2.17	1	3	SEQCcus
gsm1205543	10.43999706	11.26000213	11.23999823	81.54	0	3	SEQCcus
gsm1205544	8	9.919995487	10.05999332	47.28	0	3	SEQCcus
gsm1205545	11.31999946	12.44999977	11.38000102	65.64	0	3	SEQCcus
gsm1205546	10.25000227	11.91999921	11.83999894	5.39	1	3	SEQCcus
gsm1205547	11.37000076	13.12999936	12.34000028	69.09	0	3	SEQCcus
gsm1205548	12.16000059	13.47999999	13.04000026	6.8	1	3	SEQCcus
gsm1205600	8.530016103	8.799993888	10.98000387	43.7	0	3	SEQCcus
gsm1205601	10.29999785	12	11.81000119	62.09	0	3	SEQCcus
gsm1205602	10.18999747	11.73999995	11.46999787	51.48	0	3	SEQCcus
gsm1205603	10.73000303	12.46000018	12.22000037	119.1	0	3	SEQCcus
gsm1205634	9.490008474	10.75000347	10.66000481	117.32	0	3	SEQCcus
gsm1205635	9.720004787	11.4200023	10.4600053	9.63	1	3	SEQCcus
gsm1205654	10.54000208	12.66999892	11.73999995	38.64	0	3	SEQCcus
gsm1205658	11.41000077	12.11000037	10.93999786	62.95	0	3	SEQCcus
gsm1205243	6.24021891	5.355685851	4.61223453	72.84	0	4	SEQCrpm
gsm1205253	2.798880007	1.881664619	3.241230036	89.26	0	4	SEQCrpm
gsm1205288	2.576763978	1.695548468	3.368908003	90.45	0	4	SEQCrpm
gsm1205510	2.436694888	1.35614381	4.148690111	10.45	1	4	SEQCrpm
gsm1205511	3.899078932	3.61482761	3.796701571	34.4	0	4	SEQCrpm
gsm1205512	2.718745198	1.845590409	3.188559176	117.32	0	4	SEQCrpm
gsm1205513	4.092207438	3.647890091	3.617651119	103.92	0	4	SEQCrpm
gsm1205514	5.770670499	4.709235486	3.781884235	159.15	0	4	SEQCrpm
gsm1205515	6.644490836	5.620615733	4.61800367	109.34	0	4	SEQCrpm
gsm1205516	3.511468039	3.497740089	3.957914599	106.61	0	4	SEQCrpm
gsm1205517	4.074248523	3.486843064	4.062985136	114.76	0	4	SEQCrpm
gsm1205518	2.41467678	1.399991351	2.971773447	166.24	0	4	SEQCrpm
gsm1205519	5.515889032	5.132700215	4.790094312	9.4	1	4	SEQCrpm
gsm1205520	5.056019866	4.784346932	4.249900378	109.73	0	4	SEQCrpm
gsm1205521	6.380417773	5.355685851	5.403506334	9.72	1	4	SEQCrpm
gsm1205522	4.794935663	4.539406995	3.917718165	128.16	0	4	SEQCrpm
gsm1205523	3.654435541	2.13389227	3.857184806	113.38	0	4	SEQCrpm
gsm1205524	4.78335188	4.2385576	4.535555333	41.46	1	4	SEQCrpm
gsm1205525	4.818083619	4.377123749	3.677395483	86.77	0	4	SEQCrpm
gsm1205526	4.761178876	3.960789695	4.786230415	13.11	1	4	SEQCrpm
gsm1205527	6.173127433	5.593204354	4.774681653	86.44	0	4	SEQCrpm
gsm1205528	4.008540672	3.615769394	3.243059706	85.03	0	4	SEQCrpm
gsm1205529	6.399188187	5.528602573	4.73714592	51.88	0	4	SEQCrpm
gsm1205530	5.212452611	4.787223484	4.314406508	79.67	0	4	SEQCrpm
gsm1205531	3.792126534	2.948227044	3.709731759	73.89	0	4	SEQCrpm
gsm1205532	5.026932817	4.136437503	3.454044254	0.56	1	4	SEQCrpm
gsm1205533	2.847796518	1.584481522	2.893556369	73.76	0	4	SEQCrpm
gsm1205534	4.325818122	3.533314157	3.952333566	9.89	1	4	SEQCrpm
gsm1205535	4.450551443	2.304218969	3.613060107	32.79	0	4	SEQCrpm
gsm1205536	4.300123725	3.468583317	3.857184806	69.42	0	4	SEQCrpm
gsm1205537	5.008540672	3.566206293	4.308666671	51.48	1	4	SEQCrpm
gsm1205538	4.911739511	4.305824639	4.548991401	45.77	0	4	SEQCrpm
gsm1205541	6.330038449	5.599079706	5.050196932	65.87	0	4	SEQCrpm
gsm1205542	6.16327732	5.832535624	5.168682146	2.17	1	4	SEQCrpm
gsm1205543	4.699607154	3.58183327	3.744806934	81.54	0	4	SEQCrpm
gsm1205544	3.602884409	2.93696766	3.19298317	47.28	0	4	SEQCrpm
gsm1205545	5.982993575	4.569065706	3.893459293	65.64	0	4	SEQCrpm
gsm1205546	5.314696526	4.264085988	4.186500558	5.39	1	4	SEQCrpm
gsm1205547	5.946590513	5.229972385	4.153400028	69.09	0	4	SEQCrpm
gsm1205548	6.297466574	5.664710377	5.355685851	6.8	1	4	SEQCrpm
gsm1205600	2.780939959	1.462575888	3.500419663	43.7	0	4	SEQCrpm
gsm1205601	5.123997204	4.229972385	3.859969548	62.09	0	4	SEQCrpm
gsm1205602	4.885671972	4.295429167	4.060220358	51.48	0	4	SEQCrpm
gsm1205603	5.139510424	4.449561375	4.324882592	119.1	0	4	SEQCrpm
gsm1205634	4.848948371	4.097779326	3.960789695	117.32	0	4	SEQCrpm
gsm1205635	4.226200229	4.002882509	3.20820509	9.63	1	4	SEQCrpm
gsm1205654	4.857632716	4.428611418	4.668856626	38.64	0	4	SEQCrpm
gsm1205658	6.560363408	4.801676029	4.077072053	62.95	0	4	SEQCrpm
