# Supplementary material for: A Simple, Test-Based Method to Control the Overestimation Bias in the Analysis of Potential Prognostic Tumour Markers
Source: Cancers (Basel). 2023 Feb 13;15(4):1188. doi: 10.3390/cancers15041188 (PMC9953998; doi:10.3390/cancers15041188)
Supplement: Supplementary file 1 [file cancers-15-01188-s001.zip › SimulAdjHRH0.R]

# SimulAdjHRH0.R
#
# Simulation analysis to assess the properties of the new proposed 
# method to adjust for the overestimation bias in HR estimates from
# a running test
#
# H0 hypothesis: homogeneous risk distribution 
# optimal unbiased HR = 1.0; expected cut-off: mean of marker values
#
# Analysis required by the Referee of Cancers 
#
# by Stefano Parodi - # November-December 2022
#
# Scientific Directorate
# IRCCS Istituto Giannina Gaslini
# (G. Gaslini Children's Hospital)
# Via Gerolamo Gaslini, 5 
# 16147 Genova (Italy)
# stefanoparodi@gaslini.org
#

# Exponential model: fixed failure rate lambda. 
# A Normal distribution is assumed for marker value just for 
# "didactic" purposes, because it is unrelated to the HR estimates

library(survival)
library(coxphf)
library(writexl)
library(doParallel)
library(foreach)

# setwd(< INSERT THE PATHWAY OF THE WORKING DIRECTORY HERE >)

options(scipen=999) # avoid unnecessary scientific notation 
set.seed(1234) 

doCoxKM <- function(Time, Event, Marker, CutOff = "Median", 
                    MinGroup = 8, SaveGraph = TRUE, 
                    KMgraph = "tmp.wmf", KMTitle = "", 
                    adjust = FALSE, NPerm = 5000,
                    PercSim, Cyc)
{
  
  #############################################################
  #                                                           #
  # Split survival data on the basis of the selected cut-off, #
  # fit the Cox model, make the corresponding Kaplan-Meier    #
  # survival plot and adjust for multiple testing bias using  #
  # permutations if required                                  #
  #                                                           #
  # Valid cutoff specification:                               # 
  # "Median", "FirstTert", "LastTert", "Best"                 #
  #                                                           #
  # NSim and NCyc for progr bar in parallell computation      #
  # PercSim = % of simulations, i.e. the new created marker   #
  # Cyc = number of cycle/cluster, i.e. the CPU core engaged  # 
  #############################################################
  
  N <- length(Marker)
  
  if(adjust) { # if adjusting estimates by permutation is selected
    idx <- c(seq(1:N))
    perm_idx <- idx 
    perm_Time <- vector("numeric", N) 
    perm_Event <- vector("numeric", N) 
    adj_pval <- 0.0  # adjusted p-value from Cox regression model
    adj_chisq <- 0.0 # adjusted value of the (partial) LR test 
    adj_logHR <- 0.0 # adjusted log(HR)
  } else {
    adj_pval <- NA
    adj_logHR <- NA
  }
  if (CutOff == "Median") {
    co <- median(Marker)
  } else if(CutOff == "FirstTert") {
    co <- quantile(Marker, 0.3333)
  } else if(CutOff == "LastTert") {
    co <- quantile(Marker, 0.6667)
  }  else if(CutOff == "Best") {
    maxLRT <- 0.0
    currLRT <- 0.0
    sMarker <- sort(Marker)
    for(i in MinGroup:(N-MinGroup)) {
      currco <- sMarker[i]
      HighLow <- (Marker > currco)
      survKM <- survfit(Surv(Time, Event) ~ HighLow)
      # Events by group
      E0 <- sum(survKM$n.event[1:survKM$strata[1]]) 
      E1 <- sum(survKM$n.event) - E0                   
      if(E0 > 0 && E1 > 0) {
        # fitting standard Cox model
        currmodel <- coxph(Surv(Time, Event) ~ HighLow)
        LRT_HR <- 2* (currmodel$loglik[2] - currmodel$loglik[1])
        currLRT <- LRT_HR
      } else {
        # fitting Cox model with Firth's penalized likelihood
        # print("Apply penalized function for zero events in either one group")
        MyData <- as.data.frame(Time)
        MyData$Event <- Event
        MyData$HighLow <- HighLow
        coxmod <- coxphf(data=MyData, Surv(Time, Event) ~ HighLow)
        LRT_HR <- 2* (coxmod$loglik[2] - coxmod$loglik[1]) 
        currLRT <- LRT_HR
      }  
      if (currLRT > maxLRT) {
        maxLRT <- currLRT
        co <- currco
      }
    }
  }
  HighLow <- (Marker > co)
  survKM <- survfit(Surv(Time, Event) ~ HighLow)
  # At risk by group
  N0 <- N - sum(HighLow)
  N1 <- sum(HighLow)
  # Events by group
  E0 <- sum(survKM$n.event[1:survKM$strata[1]]) 
  E1 <- sum(survKM$n.event) - E0                   
  if(E0 > 0 && E1 > 0) {
    # fitting standard Cox model
    coxmod <- coxph(Surv(Time, Event) ~ HighLow)
    LRT_HR <- 2* (coxmod$loglik[2] - coxmod$loglik[1]) 
    pval <- 1-pchisq(LRT_HR,1)
  } else {
    # fitting Cox model with Firth's penalized likelihood
    MyData <- as.data.frame(Time)
    MyData$Event <- Event
    MyData$HighLow <- HighLow
    coxmod <- coxphf(data=MyData, Surv(Time, Event) ~ HighLow)
    LRT_HR <- 2* (coxmod$loglik[2] - coxmod$loglik[1]) 
    pval <- 1-pchisq(LRT_HR,1)
  }
  lHR <- coxmod$coefficients[1]
  SElHR <- sqrt(coxmod$var)
  # Adjusted estimates via permutation analysis
  if(adjust) {
    pb <- winProgressBar(title="Computing adjusted p-value by permutation analysis", 
                         label= paste("sample: ", round(PercSim,2), "% / core:", 
                                      Cyc, "- Please wait ..."), 
                         min=0, max=100, initial=0)
    adj_pval <- 0.0
    for (i in 1:NPerm) {
      setWinProgressBar(pb, i/NPerm*100)
      perm_idx <- sample(idx)
      perm_Time <- Time[perm_idx]
      perm_Event <- Event[perm_idx]
      permOut <- doCoxKM(perm_Time, perm_Event, Marker, CutOff, MinGroup, SaveGraph = FALSE, adjust=FALSE)
      permLRT_HR <- permOut[8]
      if(permLRT_HR >= LRT_HR) {
        adj_pval <- adj_pval + 1.0
      }
    }
    adj_pval <- adj_pval/NPerm
    # Continuity correction (avoid non real number for ln(HR) estimate)
    if(adj_pval == 0) {
      adj_pval <- 1.0/NPerm
      # warning("Applied continuity correction to avoid p-val = 0")
      cat("Applied continuity correction to avoid p-val = 0", '\n')
    }
    if(adj_pval == 1) {
      adj_pval <- 0.99999
    }
    
    adj_chisq <- qchisq(0.99999-adj_pval,1)
    adj_logHR <- sqrt(adj_chisq)*SElHR*sign(lHR)
    
    close(pb)
  }
  
  if(SaveGraph) {
    save_KMgraph(KMgraph, survKM, KMTitle)
  }
  KMout <- c(co, N0, E0, N1, E1, lHR, SElHR, LRT_HR, pval, adj_logHR, adj_pval)
  names(KMout) <- c("Cutoff", "NGroup1", "NEvents1", "NGroup2", 
                    "NEvents2", "logHR", "StdErr", "LRT", "pval", "AdjlogHR", "Adjpval")
  return(KMout)
  
}

save_KMgraph <- function(graphName, survfitObj, title) {
  win.metafile(graphName)
  plot(survfitObj, mark.time=TRUE, col=c("red","blue"), lwd=2, 
       ylab= "Survival Probability", xlab= "Follow up time",
       main=title)
  dev.off()
} 


HR_H0 <- function(ncycle, NSam, NSim, NP, lambda) {
  
  # Do all the analyses using parallel computation 
  
  SimulData <- as.data.frame(c(1:NSam))
  names(SimulData) <- c("ID")
  ResMatr <- matrix(nrow = NSim, ncol = 22)
  for(i in 1:NSim) {
    SimulData$Marker <- rnorm(NSam,4,1)
    SimulData$Time <- -log(runif(NSam,0,1))/lambda
    SimulData$Event <- 1 # no random censoring
    SimulData$Event[SimulData$Time > 10] <- 0   # right truncation
    SimulData$Time[SimulData$Time > 10] <- 12
    BestModel <- doCoxKM(SimulData$Time, SimulData$Event, SimulData$Marker, 
                         CutOff = "Best", SaveGraph = FALSE, 
                         adjust = TRUE, NPerm = NP,
                         PercSim = 100*i/NSim, Cyc = ncycle)
    MedianModel <- doCoxKM(SimulData$Time, SimulData$Event, SimulData$Marker, 
                           CutOff = "Median",  SaveGraph = FALSE, 
                           adjust = FALSE, PercSim = 100*i/NSim, Cyc = ncycle)
    names(BestModel) <- paste("Be_", names(BestModel), sep="")
    names(MedianModel) <- paste("Me_", names(MedianModel), sep="")
    ResMatr[i,] <- c(BestModel, MedianModel)
  }
  # Save to Excel file excluding the two last empty columns
  colnames(ResMatr) <- c(names(BestModel), names(MedianModel))
  OutFileName <- paste("lnHRH0_N",NSam, "_lamda", lambda, 
                       "_Nper", NP, "_", ncycle,".xlsx", sep = "")
  write_xlsx(as.data.frame(ResMatr[,1: (ncol(ResMatr)-2) ]), OutFileName)

}

##################################################################################

Beg <- Sys.time()
cat("Simulation started at: ")
print(Sys.time())
NSam <- 40 # sample size (repeating for 60, 80, 100 and 200, at least)
lambda <- 0.1  # event rate 
TotNSim <- 1000 # total simulations (to be parallelized)
NP <- 2000 # number of permutations (H0 distribution)

# FOR DEBUGGING ONLY
# NP <- 2
# END DEBUGGING

nCluster <- 16  # number of cores for parallel computation 
NSim = TotNSim/nCluster

par_cl <- makeCluster(nCluster)
registerDoParallel(par_cl, cores = nCluster)

foreach(ncycle = 1:nCluster, .inorder=TRUE,
        .packages = c("survival", "coxphf", "writexl")) %dopar%
  HR_H0(ncycle, NSam, NSim, NP, lambda)

stopImplicitCluster()
stopCluster(cl = par_cl)

lambda <- 0.3
par_cl <- makeCluster(nCluster)
registerDoParallel(par_cl, cores = nCluster)

foreach(ncycle = 1:nCluster, .inorder=TRUE,
        .packages = c("survival", "coxphf", "writexl")) %dopar%
  HR_H0(ncycle, NSam, NSim, NP, lambda)

stopImplicitCluster()
stopCluster(cl = par_cl)

End <- Sys.time()

cat("Time of computation: ", End-Beg, '\n')


################### END R SCRIPT SimulAdjHRH0.R ###################
