# Supplementary material for: A Simple, Test-Based Method to Control the Overestimation Bias in the Analysis of Potential Prognostic Tumour Markers
Source: Cancers (Basel). 2023 Feb 13;15(4):1188. doi: 10.3390/cancers15041188 (PMC9953998; doi:10.3390/cancers15041188)
Supplement: Supplementary file 1 [file cancers-15-01188-s001.zip › SimulAdjHRH1.R]

# SimulAdjHRH1.R
#
# Validation of the method to adjust for the overfitting bias
# at the best cut-off.
#
# Simulated data: Exponential distribution for follow up time
# with two different rates and Binormal distribution for gene 
# expression profiles 
#
# Created: December 2022 
# Updated: January 2023 (including parallelization)
#
#

library(survival)
library(coxphf)
library(writexl)
library(doParallel)
library(foreach)

options(scipen=999) # avoid unnecessary scientific notation 
set.seed(1234) 

doCoxKM <- function(Time, Event, Marker, MinGroup = 8, adjust = FALSE, NPerm=10000) {
  
  N <- length(Marker)
  
  if(adjust) { # if adjusting estimates by permutation is selected
    idx <- c(seq(1:N))
    perm_idx <- idx 
    perm_Time  <- vector("numeric", N) 
    perm_Event <- vector("numeric", N) 
    adj_pval  <- 0.0  # adjusted p-value from Cox regression model
    adj_chisq <- 0.0 # adjusted value of the (partial) LR test 
    adj_logHR <- 0.0 # adjusted log(HR)
  } else {
    adj_pval <- NA
    adj_logHR <- NA
  }
  maxLRT <- 0.0
  currLRT <- 0.0
  sMarker <- sort(Marker)
  cutoff <- sMarker[MinGroup]
  for(i in MinGroup:(N-MinGroup)) {
    currcutoff <- sMarker[i]
    HighLow <- as.integer(Marker > currcutoff)
    # Events by group of marker levels
    tabEvents <- table(HighLow, Event)
    E0 <- tabEvents[1,2]
    E1 <- tabEvents[2,2]
    if(E0 > 0 && E1 > 0) {
      # fitting standard Cox model
      currmodel <- coxph(Surv(Time, Event) ~ HighLow)
      LRT_HR <- 2* (currmodel$loglik[2] - currmodel$loglik[1])
      currLRT <- LRT_HR
    } else {
      # Fitting Cox model with Firth's penalized likelihood
      # Data frame creation is needed for the syntax of cophf()
      MyData <- as.data.frame(Time)
      MyData$Event <- Event
      MyData$HighLow <- HighLow
      coxmod <- coxphf(data=MyData, Surv(Time, Event) ~ HighLow)
      LRT_HR <- 2* (coxmod$loglik[2] - coxmod$loglik[1]) 
      currLRT <- LRT_HR
    }  
    if(!is.na(currLRT)) {
      if (currLRT > maxLRT) {
        maxLRT <- currLRT
        cutoff <- currcutoff
      }
    }
  }
  HighLow <- (Marker > cutoff)
  # At risk by group
  N0 <- N - sum(HighLow)
  N1 <- sum(HighLow)
  # Events by group
  tabEvents <- table(HighLow, Event)
  E0 <- tabEvents[1,2]
  E1 <- tabEvents[2,2]
  if(E0 > 0 && E1 > 0) {
    # fitting standard Cox model
    coxmod <- coxph(Surv(Time, Event) ~ HighLow)
    LRT_HR <- 2* (coxmod$loglik[2] - coxmod$loglik[1]) 
    pval <- 1-pchisq(LRT_HR,1)
  } else {
    # fitting Cox model with Firth's penalized likelihood
    MyData <- as.data.frame(Time)
    MyData$Event <- Event
    MyData$HighLow <- HighLow
    coxmod <- coxphf(data=MyData, Surv(Time, Event) ~ HighLow)
    LRT_HR <- 2* (coxmod$loglik[2] - coxmod$loglik[1]) 
    pval <- 1-pchisq(LRT_HR,1)
  }
  lHR <- coxmod$coefficients[1]
  SElHR <- sqrt(coxmod$var)
  # Adjusted estimates via permutation analysis
  if(adjust) {
    adj_pval <- 0.0
    for(i in 1:NPerm) {
      perm_idx <- sample(idx)
      perm_Time <- Time[perm_idx]
      perm_Event <- Event[perm_idx]
      permOut <- doCoxKM(perm_Time, perm_Event, Marker, MinGroup, 
                         adjust = FALSE)
      permLRT_HR <- permOut[8]
      if(permLRT_HR >= LRT_HR) {
        adj_pval <- adj_pval + 1.0
      }
    }
    adj_pval <- adj_pval/NPerm
    # Continuity correction (avoid non real number for ln(HR) estimate)
    if(adj_pval == 0) {
      adj_pval <- 1.0/NPerm
      # warning("Applied continuity correction to avoid p-val = 0")
      cat("Applied continuity correction to avoid p-val = 0", '\n')
    }
    if(adj_pval == 1) {
      adj_pval <- 0.99999
    }
    adj_chisq <- qchisq(0.99999-adj_pval,1)
    adj_logHR <- sqrt(adj_chisq)*SElHR*sign(lHR)
  }
  KMout <- c(cutoff, N0, E0, N1, E1, lHR, SElHR, LRT_HR, pval, adj_logHR, adj_pval)
  names(KMout) <- c("Cutoff", "NGroup1", "NEvents1", "NGroup2", 
                    "NEvents2", "logHR", "StdErr", "LRT", "pval", "AdjlogHR", "Adjpval")
  
  return(KMout)
  
}

HR_H1 <- function(nSim, nCycle, N0, N1, m0, m1, s0, s1, l0, l1) {
  NSam <- N0 + N1
  SimulData <- as.data.frame(c(rep(0,N0), c(rep(1,N1))))
  names(SimulData)[1] <- "CaCo"  # "Cases" and "Controls" (hidden groups)
  SimulData$Event <- 1
  OutMatr <- matrix(nrow = NSim, ncol = 21) # Matrix with output values
  for(i in 1: NSim) {
    SimulData$TM <- c(rnorm(N0,m0,s0), rnorm(N1,m1,s1))
    tmpUnif <- runif(NSam,0,1)
    SimulData$Time <- -log(tmpUnif)/(l1*(SimulData$CaCo) + l0*(1-SimulData$CaCo))
    # Truncation at 10 "years"
    SimulData$Event[SimulData$Time > 10] <- 0
    SimulData$Time[SimulData$Time > 10] <- 11  
    EstimBestHR <- doCoxKM(SimulData$Time, SimulData$Event, SimulData$TM, 
                           adjust = Adj, NPerm = NP) 
    OutMatr[i,] <- c(EstimBestHR, N0, N1, m0, m1, s0, s1, l0, l1, ODT, optHR )
    colnames(OutMatr) <- c(names(EstimBestHR), "Group0", "Group1", "mean0", "mean1", 
                           "sd0", "sd1", "lambda0", "lambda1", "ODT", "optHR")
    SimulData$Event <- 1 
  }
  
  OutFileName <- paste("ResultBestCutOff_Nsam", NSam, "_DeltaM", m1, 
                       "_", nCycle, ".xlsx", sep = "")
  write_xlsx(as.data.frame(OutMatr),OutFileName)
  
}

##########################################################################

Beg <- Sys.time()
cat("Computation started at: ")
print(Sys.time())

m0 <- 0.0 # mean value in the first subgroup 
m1 <- 1.0 # mean value in the second subgroup
s0 <- 1.0 # standard deviation in the first subgroup
s1 <- 1.0 # standard deviation in the second subgroup
l0 <- 0.1 # event rate in the first subgroup
l1 <- 0.3 # event rate in the second subgroup
# Optimal Discriminant Threshold
ODT <- m0 + (m0+m1)/2 
# Expected value of HR at the ODT
optHR <- (l0+l1)/(pnorm(ODT,mean=m0,sd=s0)*l0 + 
                    pnorm(ODT,mean=m1,sd=s1)*l1) - 1.0
Adj <- TRUE
NR <- 2000    # Number of replicates ("genes" expression)
NP <- 10000   # Number of permutations
NCluster <- 8 # Number of cores for parallel computation
NSim <- NR/NCluster # Number of simulation per core

##############################
# FOR DEBUG ONLY
#
# Adj <- FALSE
# NR <- 200
# NP <- 100
#
##############################

N0 <- 40 # sample size of the first subgroup
N1 <- 40 # sample size of the second subgroup

par_cl <- makeCluster(NCluster)
registerDoParallel(par_cl, cores = NCluster)

foreach(nCycle = 1:NCluster, .inorder=TRUE,
        .packages = c("survival", "coxphf", "writexl")) %dopar%
  HR_H1(nSim, nCycle, N0, N1, m0, m1, s0, s1, l0, l1)

stopImplicitCluster()
stopCluster(cl = par_cl)


End <- Sys.time()

cat("Time of computation: ", End-Beg, '\n')


############### End R Script File SimulAdjHRH1.R ###############
