# Supplementary material for: A Simple, Test-Based Method to Control the Overestimation Bias in the Analysis of Potential Prognostic Tumour Markers
Source: Cancers (Basel). 2023 Feb 13;15(4):1188. doi: 10.3390/cancers15041188 (PMC9953998; doi:10.3390/cancers15041188)
Supplement: Supplementary file 1 [file cancers-15-01188-s001.zip › StatisticalValidationResultsCangelosi.csv]

GenesName	MedVal	lnHRMed	lnHRMedVar	lnHRMedAdj	lnHRMedValid	OptVal	lnHROpt	lnHROptVar	lnHROptAdj	lnHROptValid
A1BG	2.097443715	0.911556865	0.03978944	0.771442354	1.70072673	1.993101442	1.16615583	0.051118736	0.874398941	1.602750727
A2M	5.169141862	-0.712372658	0.037360233	-0.747522652	-0.71545418	3.890099891	-1.465455897	0.053123675	-1.018095468	-0.781618793
A4GNT	0.153886928	0.102587633	0.034529914	0.718649805	0.338215543	0.859697266	0.674308151	0.039173073	0.425896129	0.673853047
AAAS	3.408015474	0.524255147	0.036367146	0.737520635	0.69377355	3.745862408	0.886588252	0.037483574	0.618108162	0.773947716
AACS	3.491872841	1.024816707	0.041032146	0.783396602	1.115723073	3.523931112	1.200625765	0.041091989	0.895412254	1.204246235
AADAC	-0.912833816	-0.216077752	0.034872292	-0.722203851	-0.731940589	-2.296815169	0.666976404	0.062968771	0.35056028	0.086858986
AADAT	3.19844686	-0.824212499	0.039187373	-0.765583634	-0.994173277	3.416559273	-1.350992748	0.081317367	-0.922930333	-1.489039393
AAED1	1.840614076	-0.059129641	0.034526222	-0.718611419	-0.01480075	1.123465538	-1.180912326	0.054580571	-0.842637411	-0.517170598
AAGAB	3.315505687	0.512550427	0.036328141	0.737125039	0.690572343	4.195098626	1.80931854	0.111530738	1.475168866	0.549531405
AAK1	3.960305885	-0.406161836	0.035564266	-0.729334056	-0.823722386	3.388254443	-1.181907691	0.044403181	-0.814941829	-0.962846259
AAMDC	2.042218933	0.000935194	0.034486439	0.718197286	0.02512961	3.031803175	1.13660808	0.209236936	0.546127088	0.841923575
AAMP	4.136032839	0.179498311	0.03465526	0.719953001	-0.214677572	4.444355015	0.514517002	0.044071073	0.243694872	0.210363832
AAR2	3.597180586	0.556390818	0.036342159	0.737267256	0.927997856	3.547770142	0.805796602	0.042416281	0.537102228	0.761091426
AARS	4.592455523	-0.194827081	0.034748063	-0.19666703	0.052649708	4.256085473	-0.72846279	0.046075295	-0.453786653	-0.12147938
AARS2	3.644077103	0.209161348	0.034767086	0.209889591	-0.162756912	2.976096328	1.696250496	1.008804994	0.353048468	-0.904355885
AASDH	2.686911399	0.816131859	0.03826126	0.864020586	0.727777168	2.87657243	0.98899629	0.03514474	0.694887368	1.157041287
AASDHPPT	4.464657305	-0.21272266	0.034858329	-0.212966263	-0.357019888	4.174666799	-0.552435816	0.036648698	-0.311675311	-0.498895365
AASS	1.868019767	0.069697263	0.034526653	0.069517799	-0.285572055	-0.681185112	-1.380852489	0.135138139	-0.898583174	-0.311628853
AATF	3.537103517	0.788492976	0.038689807	0.86884582	0.774792494	3.706133234	0.836894043	0.03466444	0.567335656	0.839542676
AATK	3.703513329	-0.128102717	0.034587632	-0.127493024	-0.361211093	2.996073989	-0.603274871	0.05271646	-0.306072926	-0.573573192
ABAT	3.82764724	0.436465756	0.035781779	0.43896091	0.155714654	2.434033251	3.00076527	2.026478477	1.099467638	0.529994248
ABCA1	3.284604034	-0.248691802	0.034754226	-0.250001729	-0.772029056	2.373453927	-1.026821152	0.04980688	-0.717233907	-0.71720837
ABCA11P	2.274694384	-0.52362392	0.036645577	-0.523845673	-0.401512648	2.14110417	-0.703208899	0.035059079	-0.454944676	-0.450960996
ABCA12	-0.606887636	0.640837945	0.036689018	0.665700495	0.897566397	4.310527647	1.183710884	0.042631632	0.912032739	0.871289845
ABCA13	-1.881353108	-0.156136771	0.034654706	-0.156272382	-0.031401112	-2.889578133	-1.237998402	0.076922598	-0.869895144	-0.812065858
ABCA2	4.135217365	-0.42207629	0.035570635	-0.424767852	-0.576114535	3.722726776	-0.938684594	0.039319593	-0.671353829	-1.231842539
ABCA3	4.741036907	-0.371626229	0.035351319	-0.375328183	-0.116772914	4.601380763	-0.580392058	0.034529592	-0.345990337	-0.289318601
ABCA5	3.500436948	-1.769087576	0.058421069	-1.067650676	-1.293757449	3.355082843	-1.728252091	0.047433573	-0.962027244	-1.391253489
ABCA6	1.505371344	-0.703899191	0.037359728	-0.716450334	-0.958185835	0.887014866	-0.868136018	0.034590956	-0.597719505	-1.050655743
ABCA7	2.875233018	-0.663765667	0.037363621	-0.671792746	-0.668770063	1.893191461	-1.128676558	0.047313724	-0.768610437	-0.893756913
ABCA8	1.61469415	-0.614290291	0.03665203	-0.624319136	-0.845399508	1.232591952	-0.729287279	0.035206827	-0.48863093	-0.65993828
ABCA9	1.429535426	-0.527932875	0.036061845	-0.540689766	-0.882787528	1.183286225	-0.616350013	0.034777689	-0.3786556	-1.085362369
ABCB1	2.943206977	-0.361661464	0.035550436	-0.362084121	-0.595470981	1.393353183	-0.750050268	0.041683455	-0.490844471	-0.710799534
ABCB10	3.256521272	-0.429371355	0.035795674	-0.436291456	-0.589464191	2.873038789	-0.890511636	0.040419229	-0.607585817	-0.816430379
ABCB4	1.212104299	-0.361846961	0.035352872	-0.36963585	-0.357861961	-0.113520047	-0.76496656	0.041680242	-0.504818172	-0.650378571
ABCB6	3.191615265	0.380201825	0.035341459	0.376843929	0.314986381	3.654145741	0.792701998	0.045090314	0.511957709	0.631075036
ABCB7	2.931325967	1.178305588	0.043362934	0.919821978	0.998240402	3.219377645	1.383874765	0.035558942	0.83294987	1.27046579
ABCB8	3.596212423	-0.46032517	0.035791162	-0.462913722	-0.232580249	3.179581602	-0.778425084	0.037011605	-0.527482118	-0.671192428
ABCB9	2.31314678	-0.615152658	0.036994927	-0.618140519	-0.37874958	2.140087818	-0.762478472	0.034651278	-0.515584188	-0.449946488
ABCC1	3.774570166	1.186337322	0.043400407	0.805687189	1.166706634	4.134676578	1.476127488	0.035256685	0.726173351	1.3871151
ABCC10	3.448292398	-0.839724568	0.03919102	-0.765619278	-1.115001468	3.046177824	-1.153647943	0.036853257	-0.742433413	-0.936733386
ABCC13	-0.500844367	-0.248061456	0.034911749	-0.722612321	-0.419571683	-0.301701343	-0.550407216	0.038242416	-0.756296742	-0.563925801
ABCC3	2.019615564	-1.004076877	0.041012164	-0.783205807	-1.019446591	0.893325131	-1.584560209	0.036394131	-0.737794218	-1.243406505
ABCC4	1.970996099	0.949358788	0.039755551	0.771113753	0.558866982	0.623928463	1.225069599	0.072567372	1.041814184	0.555498819
ABCC5	4.157096489	-0.367762025	0.035556476	-0.729254186	-0.924063981	3.879935441	-0.574728518	0.035569031	-0.72938291	-1.159180383
ABCC9	1.87422966	-0.403687037	0.035560149	-0.729291856	-0.498076603	1.269251486	-0.79673804	0.036675372	-0.740639438	-0.789754673
ABCD1	2.543154481	0.152469979	0.034649771	0.719896019	-0.088792549	1.687935272	-0.932565264	0.076778687	-1.071617775	-0.705124475
ABCD2	0.462498501	-0.038788866	0.034494637	-0.71828264	-0.202988277	3.415312879	0.976259843	0.076946627	1.072789127	0.577511784
ABCD3	3.691936571	-0.201786106	0.034745052	-0.720885098	-0.217103045	3.105859491	-0.749635957	0.068990952	-1.01581738	-1.233045947
ABCD4	3.492990191	-0.053598652	0.034509561	-0.71843797	-0.248955989	4.056198008	-1.363229092	0.508870828	-2.758819881	0.32233017
ABCE1	3.660411468	1.268109754	0.04512675	0.821554899	1.149919081	3.888656548	1.497379579	0.035392113	0.727566708	1.302701736
ABCF1	4.155415752	0.776052331	0.038238125	0.756254315	0.748678734	4.185596256	0.919267729	0.037834767	0.752255035	0.707333693
ABCF2	3.457095066	0.830253919	0.038707867	0.760885298	1.205869888	3.693543993	1.356931732	0.035120724	0.724771819	1.286409833
ABCF3	3.4292925	-0.324863427	0.035016769	-0.723698378	-0.378688027	3.138928279	-0.859520408	0.041192627	-0.784927084	-0.482869272
ABCG1	2.824502402	-0.258894446	0.034863335	-0.722111106	0.024682789	2.042826164	-0.727384026	0.07270119	-1.042774326	-0.280217654
ABCG2	1.49625739	-0.846970472	0.038692573	-0.760734975	-0.783209205	1.083598493	-1.035263897	0.034988641	-0.723407668	-0.660031127
ABCG4	2.480913938	-1.570488674	0.052726242	-0.8880409	-1.458764096	2.404276394	-1.613691779	0.049797567	-0.863025509	-1.417241942
ABHD1	0.79713283	0.173393593	0.034651795	0.719916999	-0.069798567	2.11191011	1.107024316	0.209572519	1.770462516	1.063353739
ABHD10	3.393666395	0.898693405	0.039760617	0.771162927	0.84359544	3.699531958	1.116674174	0.038504981	0.758888597	0.943235737
ABHD11	2.419739832	-0.486106235	0.035804744	-0.731795728	-0.211714983	1.925298974	-1.14240948	0.039946265	-0.772961138	-0.549748237
ABHD12	3.608968917	-0.258843138	0.034864276	-0.722120881	-0.03720606	3.395574163	-0.415221393	0.036639993	-0.740282122	-0.161235654
ABHD13	2.874771302	0.065570887	0.034547462	0.718832374	-0.264205781	3.121311252	0.393155455	0.038172266	0.755602767	0.194747771
ABHD14B	2.837178608	0.076029481	0.034580787	0.719179034	0.399654403	3.363198941	0.44885021	0.051014371	0.873505888	0.451123591
ABHD15	1.74671707	-0.463277429	0.035806849	-0.731817186	-0.286186214	0.538126522	-1.185308256	0.052906998	-0.889561805	-0.741516109
ABHD16A	3.401126629	-0.833573515	0.038732479	-0.761127174	-0.80429903	3.203654119	-1.215731434	0.034800802	-0.721463221	-0.953735562
ABHD2	4.135394002	-0.121851163	0.034579418	-0.122280002	-0.061362785	3.485052674	-1.257032299	0.093842063	-0.839919288	-0.491277738
ABHD3	2.648149153	-0.152233628	0.034654025	-0.154321417	-0.292116937	3.834463592	1.453773792	0.135447185	0.999529155	0.15935095
ABHD4	2.65516148	-0.37468611	0.035352265	-0.375853091	-0.028222895	1.922174506	-1.543041828	0.057169838	-1.056155656	-1.136478481
ABHD5	2.643781151	0.395031401	0.035352604	0.396833897	0.380429807	2.946162639	0.742991572	0.03639779	0.496826805	0.704052524
ABHD6	2.352698552	0.995871638	0.040969308	0.894074619	0.884731485	2.465605614	1.077859649	0.036414009	0.842905127	1.002543225
ABI1	3.638382198	-0.57008634	0.036360215	-0.594886422	-0.521450966	3.338836737	-1.212694144	0.040575172	-0.889763604	-0.971908982
ABI2	5.020080442	-0.020663935	0.034495033	-0.022093557	-0.162405913	4.634582762	-0.551756899	0.044062554	-0.289252552	-0.478505416
ABI3	2.025451569	-0.18643028	0.034650207	-0.183928117	-0.114773956	1.336588904	-1.227385423	0.058608514	-0.810851846	-0.799342614
ABI3BP	2.118575941	-0.183630219	0.034651709	-0.180466816	-0.446711175	-0.345816898	-0.928840664	0.109659748	-0.516662557	-0.20646527
ABL1	4.353038163	0.337738353	0.035194816	0.341128379	0.316202417	4.524321935	0.560127545	0.036086303	0.323770878	0.53780921
ABL2	3.66829227	0.342422476	0.035175362	0.350550026	0.251326756	3.80257794	0.617878175	0.034644475	0.386777391	0.339471179
ABLIM1	4.481175517	-0.045705444	0.034529936	-0.044578243	0.157762784	5.096118844	0.656995075	0.047163434	0.387185064	0.322579289
ABLIM2	2.142093368	-1.287416826	0.046203954	-0.949476063	-1.013906567	2.05434891	-1.353161109	0.044306116	-0.929771627	-1.112978583
ABLIM3	3.887835053	-1.299288787	0.045156271	-0.821823597	-1.814563769	3.414157854	-1.558063802	0.03812582	-0.755142944	-1.631233081
ABR	4.703648539	-0.780574934	0.038659569	-0.760410428	-0.669226336	4.836570468	-1.036836165	0.048325806	-0.850176552	-0.769132238
ABRA	-1.928541783	-0.117441983	0.034588404	-0.719258189	-0.187345949	-3.717501296	-1.206163985	0.176559188	-1.625042529	-1.257368748
ABRACL	2.606346188	0.708295086	0.037392355	0.747843921	0.367663907	3.194810189	1.275777469	0.038558806	0.759418823	1.039931509
ABT1	2.856540394	0.814251901	0.038680806	0.760619283	0.802742439	2.932543868	0.959495729	0.037034088	0.744252664	0.8973139
ABTB1	2.78099185	-0.098700211	0.034527847	-0.718628287	-0.140277495	2.372653	-0.557534486	0.03867377	-0.760550091	-0.508123518
ABTB2	1.771671549	0.253222967	0.034859234	0.722068667	0.856858595	2.0566438	0.436894728	0.035553986	0.729228644	0.777720497
ACAA1	3.244192077	-0.69599095	0.037399198	-0.747912347	-0.31266882	2.885188747	-1.075571366	0.041177906	-0.784786819	-0.976999494
ACAA2	3.437352502	1.192689211	0.043312794	0.804873586	1.096622945	3.494306824	1.247800824	0.039880622	0.772325777	1.21980776
ACACA	4.421438337	0.070553859	0.03450407	0.718380809	0.30909487	4.699830415	0.610174348	0.036108279	0.734891057	0.350147754
ACACB	2.437634969	-0.580692569	0.036644307	-0.740325689	-0.569189755	2.638287184	-0.757846436	0.045013605	-0.820524334	-0.518466332
ACAD10	3.249098856	-0.701946019	0.037378982	-0.747710228	-0.631047391	2.787448185	-0.989343802	0.038824571	-0.762031461	-0.785779726
ACAD8	3.092441412	-0.952258236	0.040372283	-0.777071953	-1.070690348	3.115317985	-1.046982028	0.044131835	-0.812447975	-1.056425172
ACAD9	3.22329444	0.156279045	0.034657107	0.156244621	0.36026166	3.576208294	0.706469428	0.052639628	0.415994992	0.521149185
ACADM	3.831203011	-0.874859303	0.039217876	-0.874755085	-1.663473679	3.661204631	-0.974604699	0.034736537	-0.672225459	-1.401409048
ACADS	2.515514874	-0.76296646	0.03820807	-0.863419771	-0.66093342	2.013345043	-1.006976954	0.037889742	-0.667100445	-0.963622398
ACADSB	3.307436439	-1.025307217	0.041023305	-0.894663632	-1.194209069	3.142036145	-1.139693277	0.035949774	-0.837514884	-1.196999945
ACADVL	4.699953353	-0.989409399	0.040399346	-0.887833655	-1.214893692	3.722725902	-1.865362867	0.054264886	-1.028972807	-1.433501579
ACAN	1.453431853	0.334660492	0.035170502	0.338944077	0.467405612	0.941450316	0.432940955	0.040933789	0.16775787	0.446120771
ACAP1	1.298101057	-0.487574625	0.035794358	-0.491296619	-0.540954086	0.190792313	-1.037590251	0.051214252	-0.73244106	-0.654772204
ACAP2	3.876115188	-0.840787694	0.039235502	-0.874951661	-0.990120672	3.840413363	-1.016862111	0.039303279	-0.715049474	-0.987892297
ACAP3	4.632195159	-1.260567552	0.045116434	-0.938235462	-1.161939957	4.923014435	-1.847516033	0.120600198	-1.533975627	-0.901703569
ACAT1	3.716157285	-0.631499323	0.037342165	-0.647233367	-0.354023189	3.485638903	-0.838408888	0.034583226	-0.57721531	-0.779115815
ACAT2	3.953488764	0.160523986	0.034601542	0.161999956	0.353766067	4.283041286	0.657312652	0.036693711	0.418756147	0.349277361
ACBD3	4.021021853	-0.049915997	0.034495357	-0.047989603	0.213919315	4.493910542	0.95106973	0.069175035	0.625982077	0.801806742
ACBD4	2.378543253	-0.350832999	0.035210102	-0.349783212	-0.208893785	1.896850213	-0.757217838	0.041104568	-0.507491307	-0.8844315
ACBD5	3.791579764	-0.348292342	0.035341035	-0.349102885	-0.33435797	3.279117249	-0.869586442	0.065930115	-0.540148297	-0.788994156
ACBD6	3.496910355	1.303713337	0.045135404	0.938432634	1.038623612	3.775986008	1.734684576	0.038693427	0.868886497	1.469806859
ACCS	1.727504533	-0.465281111	0.035786336	-0.475173682	-0.409303109	0.615890043	-1.113165148	0.042549857	-0.911157605	-0.755119595
ACD	3.340454216	0.272676035	0.035015586	0.270227075	0.610914776	3.495570382	0.555465347	0.035056932	0.320939821	0.596562262
ACE	3.014342591	-0.405636269	0.035576722	-0.403746903	-0.359349335	2.645489301	-1.030752792	0.034716592	-0.720589808	-0.458688538
ACER3	3.094736695	-0.594110775	0.036662273	-0.588647604	-0.920918985	2.818101439	-1.056388875	0.034756749	-0.823500792	-0.749101385
ACHE	3.384069568	-1.100017249	0.042478229	-0.910390377	-1.164930902	2.477570925	-1.405210906	0.034957721	-0.825878211	-1.604515066
ACIN1	4.488902148	0.436565806	0.035599364	0.435093462	0.278519755	4.721725543	0.750053541	0.03676671	0.511752249	0.630879243
ACLY	5.442353423	-0.272122691	0.035000332	-0.27177459	-0.262960196	5.113456749	-0.617066897	0.037758234	-0.378370978	-0.587976568
ACMSD	0.388395939	-0.166835907	0.034662906	-0.169428006	-0.242950064	-0.054104558	-0.707678555	0.048410233	-0.430095277	-0.763498586
ACO1	2.780854735	0.50801261	0.036049238	0.509294093	0.624530968	2.929667032	0.612973643	0.034539393	0.377906768	0.643755902
ACO2	4.315651887	-0.360184974	0.03534094	-0.359978616	-0.005508627	3.615595064	-0.99740305	0.120767409	-0.566108611	-0.384349622
ACOT11	1.466215487	-0.064475297	0.034529712	-0.065193295	0.111839897	0.580952887	0.940876727	0.258961636	0.258906772	-0.27355925
ACOT12	-0.036074576	0.173166908	0.034679246	0.168200627	0.173780664	-1.441406577	-1.307712417	0.121327057	-0.873908781	-1.110561539
ACOT13	2.939890118	0.115795779	0.03457842	0.11711742	-0.117738037	2.50216088	0.72331129	0.120496226	0.263203008	-0.483798176
ACOT4	0.580358887	0.484281072	0.035794938	0.488588959	0.469447066	0.681767347	0.588533298	0.034775143	0.356212233	0.471500217
ACOT7	4.234822693	-0.333950392	0.035183003	-0.334643036	-0.120301712	4.271904755	-0.455666049	0.036664234	-0.207543793	-0.090804776
ACOT8	2.868044401	0.122618962	0.034604727	0.122788191	0.416649799	3.190090026	0.42746134	0.048317179	0.13516579	0.532010887
ACOT9	2.464450191	0.593754626	0.036672678	0.607586086	0.503952128	2.645941995	0.826489653	0.034581585	0.586538316	0.592043971
ACOX1	4.075876963	-0.216306319	0.034767772	-0.214626893	-0.268619115	3.223406868	-1.45701218	0.110264926	-1.007613894	-0.983587096
ACOX3	2.250213774	0.656198362	0.037019165	0.659392059	0.748229374	2.489999709	0.84036385	0.034939626	0.58314957	0.785814075
ACP1	4.275936866	0.578896756	0.036355415	0.604952216	0.373697046	4.779352144	1.354743577	0.04444349	0.931211924	0.708958419
ACP2	3.440650963	-0.265289357	0.034861983	-0.264939606	-0.496547746	2.855070762	-1.234210079	0.047581109	-0.963522211	-0.809237866
ACP5	2.492135575	-0.007236999	0.034485168	-0.007843434	0.117798362	1.322689968	-0.910591579	0.065977319	-0.596063082	-0.845236969
ACP6	1.086403694	0.949845549	0.040349265	0.887283206	1.188326726	1.298102993	1.134933854	0.037094914	0.713906653	1.231452959
ACPT	0.724373277	0.319752182	0.034999835	0.31966424	-0.067269243	1.278461604	0.807029293	0.056178455	0.503034643	0.846713702
ACRBP	2.179554912	-0.040910612	0.034547421	-0.040643368	-0.477078599	0.982957151	-1.167379614	0.120793089	-0.727971099	-0.449325276
ACRC	1.849693954	-0.099457567	0.034578631	-0.102602355	-0.192144761	2.419383232	0.591688326	0.060495343	0.276980983	0.590890531
ACRV1	1.139414723	0.426406685	0.035588678	0.430752337	0.164431467	1.450079976	0.580815664	0.034579501	0.346372293	0.092242048
ACSF2	1.525325704	-0.313879278	0.035001263	-0.311594993	-0.114555621	1.068678587	-0.652831064	0.036355631	-0.406969424	-0.266116064
ACSL1	3.927476988	0.512452325	0.036052404	0.527016163	0.235865774	3.9286199	0.536241568	0.036054632	0.299429718	0.235865774
ACSL3	3.878333116	-0.350155486	0.035371194	-0.346255958	-0.494617208	4.05361583	-0.497440535	0.044054808	-0.223195194	-0.52789405
ACSL4	3.616878309	-0.45823777	0.035799662	-0.460179865	-0.323927826	3.329217432	-0.880448732	0.036754707	-0.60130722	-0.7902941
ACSL5	1.886753965	-0.156031765	0.034592421	-0.154644817	-0.283983644	0.655021123	-0.969314247	0.063203857	-0.656584817	-0.932728655
ACSL6	2.684171719	-0.754183301	0.037839738	-0.721038222	-0.926099868	2.140737673	-1.183948137	0.034855523	-0.8246701	-1.308500617
ACSM3	1.058881293	0.446217315	0.035799456	0.444126725	0.241057902	2.52111816	-2.327797567	2.026215943	-0.429774358	-0.521800447
ACSS1	2.163826205	-0.272260014	0.03486533	-0.269381374	-0.260008853	0.290614351	-1.572100795	0.110714402	-1.093950591	-0.766161037
ACSS2	3.088924264	-0.782273215	0.038207505	-0.863413393	-0.61005793	2.870796442	-1.026860245	0.034766361	-0.823614659	-0.541488642
ACSS3	1.102725895	-0.18123582	0.034652129	-0.18144086	-0.59665967	-0.172391629	-1.051860604	0.08157584	-0.687956908	-0.836274661
ACTA2	4.561324263	0.099233385	0.034530425	0.101420768	0.186537911	3.127986403	-0.755560285	0.072594303	-0.415647628	-0.308563297
ACTB	7.258947271	-0.310944148	0.035005768	-0.315046072	-0.372554936	7.175592875	-0.440908607	0.034666995	-0.195868427	-0.274312999
ACTC1	1.324325579	-0.204195378	0.034862234	-0.199788168	-0.037083231	0.702558473	-0.598140692	0.051086358	-0.308984361	-0.485013651
ACTG2	1.878180229	0.153255945	0.034580392	0.155079424	0.245118275	0.625251528	0.592542847	0.134278765	0.101298925	0.115311664
ACTL6A	3.251764011	1.753935495	0.056369213	1.048734188	1.669942658	3.360120213	1.906998747	0.051476237	1.002184882	1.642720281
ACTL6B	3.900126762	-0.782283265	0.038230577	-0.863674045	-0.724533175	3.482559395	-0.919925112	0.035659586	-0.647170267	-0.530552812
ACTN1	4.64370492	0.561765111	0.036651104	0.578571618	0.451781162	5.29692856	1.041700098	0.058459605	0.739970015	0.878174568
ACTN2	2.790388335	-0.053445083	0.034499071	-0.0526531	-0.158215499	5.147872592	1.110633586	0.100666686	0.698899505	1.240049588
ACTN4	4.490161468	-0.224346236	0.034754969	-0.22944802	-0.027471351	4.131142775	-0.556917515	0.047130847	-0.27796683	-0.241153791
ACTR10	4.203636471	-0.346723903	0.035169374	-0.350116551	-0.28627146	4.096737988	-0.716182478	0.034592817	-0.485749106	-0.441724538
ACTR1A	4.708423434	-0.142259279	0.034583273	-0.143881172	-0.093325239	3.88158403	-0.972730657	0.17599102	-0.419253297	-1.096053488
ACTR1B	4.207577755	-0.528900669	0.036327421	-0.549937367	-0.405805271	4.203375453	-0.540605008	0.036328885	-0.302234404	-0.440318686
ACTR2	4.982819858	-0.69070245	0.037372987	-0.747650206	-0.764225819	4.706966464	-0.940607553	0.036775655	-0.666486048	-0.992290183
ACTR3	4.670707282	-0.545432017	0.036328095	-0.546942472	-0.534855171	4.610323984	-0.740597908	0.035583715	-0.493376445	-0.728755322
ACTR3B	3.12692102	0.59114515	0.036661603	0.58864218	0.222687677	3.225484952	0.695939217	0.034917704	0.460087577	0.214642196
ACTR3C	1.207057635	0.476796589	0.035789235	0.480968773	0.357427124	1.835437421	0.742344154	0.042406736	0.487106926	0.369076857
ACTR5	2.654808931	0.14956941	0.0345874	0.152731508	0.275639586	3.169208347	1.004485257	0.093204563	0.609154039	0.700525333
ACTR6	3.540799682	0.211087625	0.034747761	0.210183799	0.000574038	3.682233398	0.692055626	0.034550585	0.466897412	0.275634524
ACTR8	3.049322094	0.054021193	0.034495668	0.053717595	0.581454286	3.404948341	0.575229102	0.051065475	0.28117003	0.873392011
ACTRT3	0.469071654	0.705372012	0.037365666	0.716507316	0.85772001	1.167982521	0.970808118	0.041197401	0.667314497	1.222781284
ACVR1	2.997418842	-0.233546433	0.034870835	-0.229930028	-0.350980073	3.20466843	-0.581955098	0.051009491	-0.293536816	-0.209578585
ACVR1B	4.66029751	-0.931866944	0.040374282	-0.887558222	-0.711539279	4.351165633	-1.136699352	0.034859311	-0.824714914	-0.951319079
ACVR1C	0.468164053	0.249010856	0.034868648	0.253025591	-0.252817553	1.229080768	0.665716766	0.044995958	0.397703066	0.217531404
ACVR2A	3.947296878	-0.903896823	0.03978176	-0.88102138	-1.454565594	3.852361725	-1.057957457	0.037464781	-0.854980185	-1.569556957
ACVR2B	4.837654923	-0.567486263	0.036644407	-0.600404263	-0.456551109	4.793771506	-0.628324172	0.036062327	-0.395649365	-0.456888948
ACVRL1	2.809636464	-0.128692515	0.034580024	-0.130741462	-0.135340645	2.21031959	-0.600508372	0.040949999	-0.348756012	-0.236509436
ACY3	-0.401298182	0.186140927	0.034650844	0.18366392	0.027319764	-0.40839463	0.466307641	0.036631653	0.221191155	0.181313729
ACYP1	2.840720616	-0.123328254	0.034651409	-0.12377169	-0.623836576	2.519044113	-0.824853845	0.03643438	-0.579203453	-0.753622755
ACYP2	2.143092559	-0.96567239	0.041051438	-0.894970357	-1.072443019	2.023472106	-1.179862124	0.039332732	-0.876035093	-1.345899819
ADA	1.805672515	0.29062673	0.035017913	0.290155232	-0.004689234	0.852430236	-0.625217241	0.069002382	-0.285018016	-0.640839815
ADAD1	-0.159413114	0.149457276	0.034579566	0.149472088	0.407231352	1.554930289	1.008630663	0.069141262	0.686732649	1.350254839
ADAL	2.1764998	0.043264595	0.034487644	0.041944195	-0.003147882	2.733340305	0.825772337	0.069060946	0.500563019	0.597084632
ADAM10	4.249858071	-0.267166287	0.034865821	-0.27280736	0.015917238	3.852070142	-0.934058399	0.039248537	-0.641193341	-0.620468872
ADAM11	3.237276444	-0.064158128	0.034529741	-0.06526763	-0.492232041	1.627972502	-0.600798375	0.120516289	-0.133292573	-0.84817832
ADAM12	2.53027077	-0.078297306	0.03453541	-0.077714741	0.167903368	4.033764956	0.797491227	0.065823008	0.485953562	0.512410257
ADAM17	3.595871367	0.777928156	0.038232964	0.863701046	0.273592312	3.80243521	1.045463019	0.034900491	0.722495823	0.646992638
ADAM19	3.743766282	-0.731595519	0.037776339	-0.686787903	-0.820056184	3.130586479	-0.97410955	0.03881524	-0.696167667	-0.727264317
ADAM21	0.219178356	0.146905934	0.034656773	0.146469772	0.202321885	-0.867705179	-0.729048609	0.072579091	-0.391264938	-0.514043083
ADAM22	4.348590952	0.174435606	0.034594306	0.172961786	0.309007255	5.475652723	1.432468259	0.101674621	0.967568527	1.032600403
ADAM23	2.44359489	0.262064158	0.034866458	0.261542708	0.000937904	3.761665813	-1.606219227	1.008774783	-0.257824267	-0.645635993
ADAM28	1.448141397	-0.387286366	0.035175551	-0.388116121	-0.452065177	0.643130112	-1.197080945	0.034778577	-0.823759347	-0.644147287
ADAM32	0.845398993	-0.290773041	0.035007073	-0.292314917	-0.308675856	-0.919554957	0.785370202	0.109485473	0.353173855	-0.542896268
ADAM6	0.159607636	0.124907164	0.034531914	0.124431014	0.29683408	-0.183386867	-0.935475131	0.037470434	-0.684001526	-0.592455886
ADAM8	2.315380909	-0.151865406	0.034663216	-0.15016906	-0.007597703	3.373763113	-2.096031862	1.008758411	-0.77656848	0.214504095
ADAM9	3.384537355	-0.492566867	0.036050001	-0.500331759	-0.417419464	3.205225668	-0.689499997	0.034539225	-0.447225568	-0.697428215
ADAMDEC1	2.48213859	-0.740260187	0.037776707	-0.858532012	-0.995462967	1.543515243	-1.344661382	0.035356417	-0.830574462	-1.108937576
ADAMTS1	3.275206377	0.054887466	0.034530409	0.053623226	-0.187154227	1.115119256	-0.771573067	0.093010759	-0.374135439	-0.936975352
ADAMTS10	3.586212452	-0.702989463	0.03818898	-0.724358022	-0.928886232	2.955116717	-0.901495769	0.036731304	-0.64191767	-0.897308313
ADAMTS12	1.661534333	-0.019302627	0.034504337	-0.018864166	0.21544035	-3.170289116	-1.352637888	0.176421773	-0.8199904	-0.926695294
ADAMTS15	0.928342914	-0.386853417	0.035351324	-0.386514455	-0.356594233	0.854164326	-0.448731953	0.035359615	-0.205736714	-0.405594793
ADAMTS17	1.790312533	0.757908604	0.037789233	0.858674347	0.848005278	2.491292995	1.231354686	0.036277868	0.841327966	1.322315099
ADAMTS18	0.020795952	-0.179015729	0.034758998	-0.176933229	0.166747674	3.092211256	1.060928452	0.15248132	0.565996386	0.44810473
ADAMTS19	-1.008781448	-0.097817953	0.034745335	-0.100139879	0.389457557	-1.396630385	-0.740586325	0.034544292	-0.50959708	-0.303641695
ADAMTS2	3.680906537	-0.479761241	0.036050743	-0.482722789	0.003736336	1.627216737	-1.097053916	0.100731021	-0.704627943	0.054645757
ADAMTS20	0.64608787	-0.004549011	0.034533358	-0.004912545	-0.277194716	1.488464164	1.017386593	0.039918087	0.740575103	0.740123331
ADAMTS3	1.451476215	0.353348614	0.035351225	0.359296799	0.526614553	2.796261795	1.189962058	0.042136205	0.79386614	1.162380547
ADAMTS5	2.209173326	0.100833441	0.034527064	0.100013219	0.347617827	1.422198921	0.634572274	0.081272518	0.257009366	0.638471049
ADAMTS6	0.825915291	0.081624111	0.034525839	0.080610998	-0.071336314	1.71613297	0.406095742	0.042382943	0.132506579	0.22042161
ADAMTS8	1.534821846	-0.47762078	0.03581462	-0.475919604	-0.682500605	0.893223317	-0.682617173	0.034567376	-0.444106693	-0.583152042
ADAMTS9	2.866991969	0.430865712	0.035581342	0.439852178	0.222434607	2.703907733	0.652889665	0.040967434	0.403486581	0.307405125
ADAMTSL1	1.898227049	-0.008486497	0.03448662	-0.008332833	-0.417201976	0.626910234	-1.216450824	0.054587856	-0.842693646	-0.328777824
ADAMTSL3	1.44211262	-1.021435131	0.04100675	-0.894483089	-0.887505911	0.881444789	-1.163866478	0.034939545	-0.825663478	-0.661444815
ADAMTSL4	1.38093606	-0.670846976	0.037406854	-0.662835836	-0.727458713	1.142050057	-0.919495089	0.035290467	-0.643812064	-0.768135331
ADAP1	3.082100862	0.446684162	0.035558332	0.449612141	0.172760716	2.683697453	0.627562527	0.052559595	0.339787637	0.042640853
ADAP2	2.506395971	-0.515805038	0.036055957	-0.514757514	-0.266850484	1.989604757	-0.789697654	0.03741213	-0.545351866	-0.644961219
ADAR	5.342023399	-0.58590761	0.036356647	-0.588945031	-0.572022662	5.157048012	-0.770465849	0.036095838	-0.536952011	-0.724226948
ADARB1	3.360572806	-0.988424787	0.040987573	-0.894273877	-1.042278023	3.294677628	-1.186614057	0.039798875	-0.881210874	-1.02675978
ADAT1	2.909879772	0.285603264	0.034878726	0.286882609	0.480708076	3.680928065	1.361719041	0.087319304	0.932028238	1.001638754
ADAT2	2.204133885	0.231131727	0.034760874	0.227241307	0.031729778	2.619031941	0.902678356	0.047184943	0.612452353	0.189514385
ADAT3	1.78205625	1.196026003	0.044196154	0.92861712	1.259675731	1.943998845	1.43085622	0.036635987	0.845470383	1.361060491
ADCK1	2.284335751	0.575670834	0.036651552	0.5623492	0.320344804	2.558467573	0.844775189	0.035234918	0.577075061	0.371850434
ADCK2	3.552760609	-0.285064094	0.035014427	-0.286755323	-0.219961109	2.819082845	-1.342025248	0.1099129	-0.914467667	-0.953792389
ADCK3	3.846476563	0.527230341	0.036047489	0.529258728	0.676039665	4.032055415	1.027132942	0.034627806	0.71966778	0.613497553
ADCK4	2.742243933	0.08878387	0.034527687	0.089353181	0.264321972	3.093487835	0.613526397	0.037398063	0.37818901	0.619760925
ADCY1	5.070111256	-1.920413987	0.063216748	-1.110607266	-1.804517062	4.859924323	-1.941780256	0.052911988	-1.016064993	-1.764544198
ADCY10P1	2.195833947	-0.274310984	0.034999864	-0.273946285	-0.593042491	1.830701792	-0.726172427	0.035090526	-0.488523659	-0.702309401
ADCY2	1.573857907	-0.981876522	0.041045199	-0.894902289	-0.91677237	1.282435211	-1.121598265	0.039295567	-0.875621119	-0.782310147
ADCY5	2.870144827	-0.356091707	0.035349245	-0.363013983	-0.559539229	2.215275504	-1.003448002	0.041117802	-0.71651891	-0.692549408
ADCY6	4.070915482	-0.484841779	0.036037631	-0.496513277	-0.736027015	3.686577475	-1.248300559	0.03847563	-0.758599298	-1.003717413
ADCY7	3.827475852	-0.06734713	0.034530149	-0.068847381	-0.478764104	4.071002904	-0.323308298	0.048287513	-0.849839646	0.045115058
ADCY8	-0.390930259	0.133326423	0.034592922	0.132532686	0.060502259	3.522519302	0.89772159	0.045171187	0.821959313	0.145360873
ADCY9	3.628337264	-0.158461147	0.034744876	-0.159453019	-0.02980469	4.312779619	1.225917507	0.110031287	1.282855277	1.196111538
ADCYAP1	2.040546075	-0.669617242	0.037350949	-0.682910085	-0.733731706	1.025637774	-0.855076314	0.034585351	-0.719226472	-0.807621177
ADCYAP1R1	4.038619575	0.536278354	0.036335788	0.541377604	0.381062837	4.029051964	0.605519944	0.037362944	0.747549775	0.369455967
ADD1	4.976541854	-0.309346615	0.035008173	-0.310784131	-0.372590895	4.801039374	-0.832585872	0.035902586	-0.732794892	-0.650560235
ADD2	4.326709224	0.04449892	0.034497026	0.043766785	0.646457211	3.590765326	-0.819323397	0.063059399	-0.971168266	-0.178595866
ADD3	4.633340708	-0.417529555	0.035560832	-0.420915335	-0.498586578	4.176689645	-0.88356202	0.039777359	-0.771325237	-0.885926353
ADH1A	0.52788648	0.258370592	0.034867197	0.260674506	-0.313836818	0.481295018	0.350446988	0.03632419	0.737084941	-0.388169642
ADH4	-0.53350257	-0.349626956	0.035347346	-0.353316218	-0.177724469	-2.946736784	1.327146062	0.175892204	1.621970179	0.524505195
ADH5	4.061228277	0.409045026	0.035552305	0.407917023	0.253110601	4.63936014	1.752227856	0.088156761	1.148278892	-0.003070436
ADH7	0.416253965	-0.402039341	0.035795019	-0.404749632	-0.216626295	0.237945746	-1.145714215	0.035357234	-0.727208106	-0.729106097
ADHFE1	1.304262179	-0.360168688	0.035194821	-0.360566318	-0.673481946	1.3692533	-0.502200698	0.037376114	-0.253024533	-0.556920432
ADI1	3.376046794	0.951231482	0.04039586	0.887795389	0.662958875	3.703773675	1.174632171	0.034758041	0.823516098	0.759302796
ADIPOQ	0.277154118	0.525504198	0.036337616	0.527980864	0.77919901	0.221956716	1.513776807	0.081320123	1.057020137	1.792567158
ADIPOR1	3.921438807	0.126655614	0.034580258	0.124518082	0.390562531	4.365905529	0.834514973	0.060469524	0.525463795	1.016634398
ADIPOR2	3.824162428	0.242778923	0.034864328	0.242187232	0.353723185	4.323744729	1.1546575	0.060776625	0.810520376	0.851696387
ADK	2.758427379	0.19110904	0.034653771	0.194497168	0.68601918	3.168574823	0.93020072	0.043275754	0.631244745	0.680928066
ADM	3.015666273	0.884865014	0.039182915	0.874365091	0.863862837	3.311516547	0.948901067	0.034949608	0.692955591	0.962435685
ADNP	5.010062746	-0.078591037	0.034530329	-0.079415299	0.243141516	5.305960757	0.549474376	0.047198581	0.270137739	0.593911432
ADNP2	3.598896339	0.713750749	0.037799298	0.720652878	0.785446523	3.555501789	0.920381446	0.044113035	0.640002183	0.838725528
ADO	3.650416145	0.822850357	0.038685822	0.868801117	0.770877054	3.667921135	0.859294149	0.038691486	0.599384751	0.811655598
ADORA1	0.738559075	0.483191009	0.035795488	0.48926127	0.41214752	1.017389539	0.704385429	0.03456261	0.462732066	0.433154331
ADORA2B	0.959382096	0.059809437	0.034491297	0.060719553	0.286647287	2.746456957	1.105600437	0.152326749	0.611760232	0.541163046
ADORA3	1.208481779	0.022399697	0.034486411	0.022043915	-0.183425967	-1.317474611	-0.783402078	0.17594867	-0.217972135	-0.449167145
ADPGK	3.609898928	-0.006488071	0.034486111	-0.006888531	-0.159715814	4.14246308	0.908392416	0.081366072	0.548462715	0.817396089
ADPRH	1.897564721	0.011117392	0.034484333	0.010709642	-0.037269082	0.957203649	-0.479860263	0.043172272	-0.207779601	-0.04865303
ADPRHL1	1.647709742	-0.867483314	0.0397646	-0.880831361	-0.737240152	1.592893622	-0.88668113	0.03871782	-0.617156609	-0.660168245
ADPRHL2	3.246680719	-0.155032156	0.034587734	-0.152928278	-0.158398458	2.787765357	-1.119065734	0.043560507	-0.807171896	-1.058380957
ADPRM	2.446117548	-0.174347984	0.03474441	-0.173552722	0.129047494	2.142206933	-0.59987093	0.037737074	-0.351718707	-0.294566786
ADRA1A	-1.473182633	0.224252964	0.034749417	0.222227409	0.018360935	-3.198051314	-0.980230215	0.12082287	-0.54305981	-0.719030278
ADRA2A	2.119480696	-0.315080829	0.035018169	-0.311952233	0.173940614	0.14247635	-0.913101125	0.08698262	-0.546650843	-0.713606842
ADRB1	0.27260732	-0.317608274	0.035161803	-0.316233516	-0.205684807	-0.497285226	-1.0538664	0.045219082	-0.751404132	-1.329687506
ADRB2	2.020314144	-1.297030277	0.046111589	-0.948526561	-1.366889228	1.259200999	-1.430966187	0.036108986	-0.839367392	-1.351088184
ADRBK1	4.072802821	-0.009992722	0.034500346	-0.009802845	0.202729222	4.70399805	0.748153378	0.072572822	0.401410802	0.612089518
ADRBK2	5.14754449	-1.551281496	0.052670914	-1.013747692	-1.221129542	5.453539846	-2.252514639	0.13440911	-1.619417404	-1.261441283
ADRM1	3.781323822	1.006880173	0.041696334	0.901972711	1.206231521	3.716672015	1.256986603	0.054367365	0.823913943	1.195978148
ADSL	4.002178089	0.306743423	0.034898591	0.308635354	0.672429636	4.416812168	0.887130337	0.042504617	0.625595344	0.744821239
ADSS	3.573864986	0.196017092	0.034655428	0.197835192	0.18127275	3.890752877	0.757358021	0.045102291	0.486009844	0.90814279
ADSSL1	2.256700048	-0.172457945	0.034661488	-0.172519341	-0.488579713	0.812046656	-1.194732262	0.176821822	-0.674492729	-0.617466263
ADTRP	1.005092454	-0.818938965	0.038667303	-0.868593156	-0.274702593	0.964258543	-0.843328793	0.037772782	-0.57860373	-0.324198315
AEBP1	4.632322131	0.019828421	0.034497999	0.019377284	-0.20826013	6.183581058	0.808662735	0.120592247	0.35650032	0.330460994
AEBP2	3.350964792	0.121059431	0.034585841	0.119785182	-0.055052667	2.780494061	-0.681114801	0.09301861	-0.283911974	-0.963262616
AEN	3.185289823	1.452750198	0.048510303	0.972884834	1.955914354	3.460692894	1.668214745	0.040084652	0.884369	1.820845209
AES	4.768967489	-0.192151558	0.034757604	-0.190169841	-0.269344572	4.416683201	-0.827402048	0.037872372	-0.571638066	-0.302880408
AFAP1	3.980518652	-0.80136542	0.038679216	-0.760603666	-0.645017514	3.951568291	-0.862271035	0.03822276	-0.603870599	-0.669462606
AFAP1-AS1	1.061089472	-0.206637187	0.03487116	-0.20597963	-0.01608803	3.006943816	1.616285836	0.102179971	1.129524347	1.150130578
AFAP1L1	2.507799492	-0.821903744	0.038676967	-0.868701637	-0.558428744	2.353277865	-0.935809223	0.036384777	-0.653717732	-0.527917256
AFAP1L2	2.36764199	-0.661002236	0.037374095	-0.662545562	-1.190076332	2.06347394	-0.824241804	0.034563297	-0.583106011	-0.987655355
AFF1	3.855291923	-0.265376903	0.03500223	-0.267672032	-0.173050973	3.037025699	-0.933535678	0.069046329	-0.60315561	-0.8998909
AFF2	0.346223321	0.593232555	0.036642224	0.62423557	0.773651062	4.174474898	1.465948172	0.08756509	1.067301693	0.808806638
AFF3	3.423090991	-1.119118596	0.043265352	-0.804432631	-0.907687519	2.798564241	-1.467154742	0.034876146	-0.722243785	-1.011826319
AFF4	4.734859462	-0.982868418	0.04108663	-0.783916533	-0.793083682	4.593702307	-1.009704626	0.035358814	-0.727224357	-0.931533324
AFG3L1P	3.387233253	-0.389006222	0.035554564	-0.729234576	-0.170687399	4.08180299	1.314457504	0.069553527	1.019950622	1.407706921
AFG3L2	3.959614176	0.336023992	0.035162094	0.725198567	0.102205758	4.600602865	1.368905416	0.120940748	1.344949242	0.027693536
AFMID	2.367633215	0.540811196	0.036060727	0.734407008	0.239388165	2.22117776	0.657680791	0.040319835	0.776567017	0.033662634
AFP	0.233236115	-0.704141342	0.037792011	-0.751829863	-0.319548027	-0.569233547	-1.131609395	0.040617075	-0.779424209	-0.721857906
AFTPH	3.872786583	-0.783741696	0.038691804	-0.760727406	-0.963331656	3.677343692	-0.996963454	0.034982115	-0.723340202	-0.958445105
AGA	2.020433215	0.096741937	0.034534075	0.718693137	0.552792581	1.803137521	0.531002382	0.047122442	0.839524671	0.231685398
AGAP1	4.834467519	-0.791194145	0.038714976	-0.760955155	-0.880107798	4.915098273	-1.058347467	0.047198542	-0.840202286	-0.827315935
AGAP2	3.801137613	-0.376545031	0.035349162	-0.727125108	-0.667844697	3.30536636	-0.915527637	0.035629688	-0.730004575	-0.760119719
AGAP3	4.45903529	-0.406626009	0.03536643	-0.72730267	-0.506526366	4.486088228	-0.509444214	0.037376262	-0.747682991	-0.590282041
AGAP4	2.710064252	-0.323341997	0.035356424	-0.727199793	-0.690495005	2.272972065	-0.542110897	0.037763712	-0.751548321	-0.636614435
AGBL2	0.46851226	-0.162430339	0.034664077	-0.720044613	-0.116239557	-0.92667444	-1.298266174	0.081910743	-1.106853144	-1.162509144
AGBL3	1.505408706	-0.715746928	0.03789309	-0.702104449	-0.935740784	1.011382254	-0.980050147	0.035640907	-0.680919968	-0.981359
AGBL4	1.39447835	-0.995966428	0.041066	-0.895129025	-0.715649249	1.038890161	-1.1593295	0.03792805	-0.860250055	-0.689926452
AGBL5	3.707642915	1.41737139	0.048426148	0.972040594	1.158506282	3.860217841	1.410872007	0.037212628	0.852098147	1.217577949
AGER	2.390375062	-0.372317137	0.035350899	-0.376543462	-0.421759945	1.166878606	-1.016068002	0.060578004	-0.687615619	-0.8575355
AGFG1	4.061220945	-0.741388233	0.03821744	-0.756049752	-0.678099033	4.043444277	-0.824257881	0.038221223	-0.582028211	-0.709965371
AGFG2	2.536812661	-0.06794703	0.034488727	-0.067984082	0.340029346	2.057661367	-0.617390485	0.047166278	-0.346887531	-0.541975203
AGGF1	3.691319903	-0.550152881	0.036372895	-0.543016613	-0.550944581	3.66597336	-0.709386777	0.036404429	-0.466862779	-0.594427969
AGK	3.17471219	-0.383999671	0.035171967	-0.387896568	-0.192105275	3.06939599	-0.560734167	0.03478458	-0.327919104	-0.469546584
AGL	3.284264904	-0.427957451	0.035798552	-0.430428654	-0.912353154	3.207132259	-0.52497116	0.034781562	-0.293046947	-0.956017137
AGMAT	1.078163192	0.153847194	0.034651571	0.152546495	0.328518819	0.403441775	-0.526160429	0.039744385	-0.278309449	-0.468844424
AGPAT1	4.423757856	0.376669868	0.035348994	0.37955761	0.077517325	4.891718149	0.991497722	0.063199889	0.664517068	0.634505913
AGPAT2	1.873303079	0.490059709	0.035803048	0.504170895	0.485006537	2.021722311	0.695621145	0.035411543	0.46381991	0.727000886
AGPAT3	3.553332176	0.526182417	0.036080719	0.533071697	0.185106925	3.590657469	0.589948675	0.035843354	0.356482528	0.188179855
AGPAT4	3.977162643	-1.694619411	0.056373856	-0.91824472	-1.864734204	3.78750236	-1.712935378	0.045336653	-0.823463395	-1.995333961
AGPAT4-IT1	1.289141859	-0.931253748	0.040413063	-0.777464271	-1.106103731	1.611535461	-1.422496933	0.081350419	-1.103060838	-1.200124291
AGPAT5	4.075087499	0.558882247	0.036326586	0.737109244	0.521570354	4.600249448	1.236950469	0.054657914	0.904161679	0.872732087
AGPS	4.111544715	-0.28371396	0.035154911	-0.725124478	-0.205466597	4.161143585	-0.390078322	0.037329375	-0.747213874	-0.225353572
AGRN	4.427928006	-1.398860563	0.048393169	-0.850768864	-1.280473631	4.420107073	-1.411677654	0.048397578	-0.850807643	-1.280473631
AGT	1.890525775	-0.790715559	0.038667925	-0.760492623	-0.298999289	1.108692059	-1.041439473	0.034601451	-0.719393859	-0.428110323
AGTPBP1	4.194533499	0.132053804	0.034529676	0.718647361	0.141367651	4.351377314	0.369860406	0.035013857	0.723668292	0.390265565
AGTR1	1.274425416	-0.545885074	0.036647222	-0.740355134	-0.703642328	2.475614636	-1.019999375	0.08669482	-1.138717888	-0.755307951
AGTR2	0.208569473	0.135825491	0.034579531	0.719165921	0.20051585	0.200029398	0.556916152	0.038183698	0.755715909	0.598575216
AGTRAP	1.700965969	0.291130335	0.035015965	0.723690093	0.179210068	0.865271399	-1.239549579	0.110338117	-1.284642699	-0.67817152
AGXT	-1.687638098	-0.298689344	0.035047014	-0.724010885	-0.28662667	-4.008592782	-0.835013142	0.134406057	-1.417845761	1.023580634
AHCTF1	3.490910336	0.713983251	0.037386837	0.747788787	0.306407137	3.85502645	1.34032629	0.040861313	0.781764109	1.005458636
AHCY	4.234947016	1.840850978	0.058547209	0.935777664	1.711581722	4.400678086	1.865272027	0.0488062	0.85439179	1.746094711
AHCYL1	4.36411298	0.555413111	0.036666985	0.557296038	0.293918843	3.85981883	-1.530432565	0.135004922	-1.063151379	-0.72804212
AHCYL2	3.337160323	-1.37091137	0.047303537	-0.960707664	-1.315228188	3.073007836	-1.485612121	0.035458713	-0.831775138	-1.441537366
AHDC1	3.440221819	-0.938471479	0.039778037	-0.880980134	-0.994332556	3.317363166	-1.075980422	0.037473125	-0.748651201	-1.111501753
AHI1	3.984535759	-1.929466944	0.063238529	-1.110798597	-1.725516955	3.98216591	-1.942752935	0.063248988	-1.110890471	-1.725516955
AHNAK	4.52313344	-0.578226763	0.036337508	-0.573833168	-0.984487478	3.422761287	-1.077986266	0.043363978	-0.751080103	-0.695405771
AHNAK2	2.799126605	0.203633415	0.034751917	0.203197673	-0.069227342	-0.01669739	-1.386574597	0.177824688	-0.8600005	-0.742207334
AHR	3.227455968	-0.654021606	0.036995949	-0.679656982	-0.933234483	2.489246678	-1.255220519	0.035254808	-0.829380132	-1.161350404
AHRR	1.292113479	0.217065983	0.034746149	0.218319312	0.030650059	-1.176114338	-0.77107986	0.209195125	-0.159368835	-0.285081013
AHSA1	4.205061105	1.388177403	0.047425588	0.961946249	1.093269627	4.213039765	1.46307947	0.0474586	0.962281003	1.093269627
AHSA2	3.722413465	-0.796859246	0.038688014	-0.868825734	-0.584188686	3.739025622	-0.89891068	0.040349041	-0.637313499	-0.6362334
AHSG	0.389478188	0.507758393	0.036053494	0.524818957	0.586822143	0.259941496	0.667472662	0.040967266	0.413597609	0.424797024
AHSP	0.420802101	0.265455707	0.034870443	0.269070268	0.043569243	1.160808582	0.614258724	0.039209764	0.371108623	0.527459224
AIDA	3.810820875	0.02509799	0.034495821	0.026225604	0.11917263	4.34988942	1.185384999	0.063206107	0.842055423	1.208019985
AIF1	2.728055478	-0.411311439	0.035344862	-0.424015075	-0.649021453	1.689103947	-1.227483182	0.045387399	-0.823924118	-1.22933721
AIF1L	2.339367484	0.385791586	0.035357246	0.38654682	0.220530331	3.032391583	0.94556419	0.039819496	0.771733668	0.244345381
AIFM1	2.545833781	1.165077498	0.043304216	0.91919899	1.649366309	2.783602288	1.210829297	0.03478047	0.72125244	1.168776739
AIFM2	1.470712087	-0.183344567	0.034659672	-0.183118716	-0.086731244	0.838062733	-0.548187409	0.039760122	-0.771158101	-0.212952936
AIG1	3.371570953	-0.599508312	0.037044632	-0.622930944	-0.701992998	3.287335328	-0.776084807	0.035660723	-0.73032243	-0.87669162
AIM1	2.245099031	-0.390050867	0.035185962	-0.398553282	-0.520517033	1.132258023	-1.526412084	0.039325263	-0.766929406	-1.104243963
AIM1L	0.301508229	0.325724733	0.035164056	0.325912058	0.731024667	-3.33221797	2.168445752	1.00877162	3.884328911	1.8764746
AIM2	0.954066475	-8.88E-06	0.034500685		0.013106971	0.41530479	-0.54103598	0.041648915	-0.7892624	-0.184291951
AIMP1	3.451175533	1.191662474	0.044168102	0.928322375	0.962236515	3.589050828	1.467148524	0.036657412	0.74045807	1.224959894
AIMP2	3.491738458	1.490783589	0.049738037	0.985119164	1.482388246	3.630020556	1.580962241	0.039986049	0.773345954	1.506778093
AIP	3.805538482	1.079335245	0.042480021	0.91040957	1.523310276	3.944101617	1.217107594	0.03789457	0.752849315	1.348367299
AIPL1	-0.966935197	-0.284042249	0.035036988	-0.282448977	-0.358012378	-1.421529332	-1.044075552	0.058373824	-0.93439099	-1.290435646
AJAP1	1.246752825	0.168532538	0.034659388	0.168398201	0.438031304	1.615886666	0.427540392	0.034772439	0.72116916	0.401271516
AJUBA	1.724944571	-0.678772717	0.037368193	-0.697224677	-0.42498014	1.4904049	-0.878159576	0.034814769	-0.618903663	-0.578136078
AK1	3.726198705	-0.239336511	0.034867147	-0.237760931	0.092137642	2.998252971	-0.991387409	0.086925516	-0.619544679	-0.660337279
AK2	3.769936224	-0.059220819	0.034532976	-0.057717666	0.276876709	3.224998016	-1.004151553	0.058335182	-0.673280128	-0.805051617
AK3	4.372574597	-0.571752886	0.036646009	-0.594180524	-0.691280253	4.2594916	-0.799758325	0.035235259	-0.534457186	-0.804449015
AK4	2.990276277	-0.040459192	0.03453333	-0.040468115	-0.131075286	3.566017096	0.465192154	0.049600811	0.169912154	0.271499177
AK5	2.561548443	-1.076020211	0.041760861	-0.902670324	-1.233151398	2.016537677	-1.198008093	0.034987843	-0.826233941	-1.382302779
AK7	0.802039417	-0.01950524	0.034503297	-0.020127969	0.112762024	0.309875343	-0.572195552	0.036711901	-0.334761517	-0.335951809
AK8	1.008471403	-0.047296485	0.034503358	-0.047201272	0.248719974	0.008738247	-0.721613018	0.10065906	-0.307137375	-0.982130881
AKAP1	4.183374442	0.887865982	0.039220706	0.874786675	0.868830073	4.385447662	1.000154657	0.034611361	0.689594172	1.002048169
AKAP10	3.299264523	-0.709708582	0.038229558	-0.863662541	-0.466808168	3.278092363	-0.820481352	0.038254802	-0.559770452	-0.605517261
AKAP11	4.44076413	-0.717993007	0.03784143	-0.859267175	-0.987973578	4.199528765	-1.155320768	0.034791789	-0.823915798	-1.214755547
AKAP12	5.355703708	-0.432788399	0.035788328	-0.437957287	-0.599034546	5.812719998	-1.167142359	0.134300877	-0.693035742	-0.162524573
AKAP13	3.989227655	0.070940499	0.034529169	0.072300695	0.098400512	5.239133456	1.02720926	0.152410889	0.540755971	0.988482046
AKAP17A	3.847654479	0.038768924	0.034520862	0.038174693	-0.066442072	3.269117794	0.970865815	0.258975798	0.289446823	-0.366264087
AKAP4	0.310034439	-0.091499121	0.034535557	-0.093041487	0.122409116	0.706800457	-0.434142824	0.040935947	-0.168084351	-0.115266868
AKAP5	2.196723987	0.172631216	0.034749084	0.175156474	0.40258738	-0.023110183	-1.259544318	0.110102025	-0.825893382	-0.393748564
AKAP6	3.992969453	-1.165806554	0.043322889	-0.919397175	-1.154869493	3.700795673	-1.569613342	0.037021105	-0.849902561	-1.289674792
AKAP7	2.389613929	-1.178926471	0.04413129	-0.927935421	-1.28336153	3.192112506	-1.579105873	0.086756643	-1.091781209	-1.418788307
AKAP8	3.425086749	0.353512015	0.035360498	0.355329782	0.841828843	3.091394582	1.119694899	0.175865116	0.588516225	0.434077446
AKAP8L	3.818839179	0.452383948	0.035816063	0.458479732	0.573757737	4.223330548	0.942436143	0.048609579	0.634391339	0.535960949
AKAP9	4.421491401	-0.904484014	0.039793865	-0.881155431	-0.628486744	4.432124196	-1.025037095	0.04326728	-0.750242213	-0.58150417
AKIP1	2.626764635	0.44858797	0.036046099	0.442355543	0.636642031	2.905804847	0.725246816	0.036353683	0.495819601	0.757399866
AKIRIN1	3.788375903	-0.401451226	0.035400128	-0.405345827	-0.371042897	3.034764144	-1.480815526	0.056854919	-1.053242735	-1.140776203
AKIRIN2	3.925730817	-0.10541942	0.034580395	-0.10574057	-0.379118723	4.441270015	-1.007029659	0.342222722	-0.221066734	0.088820815
AKNA	2.884540977	-0.30072355	0.035002145	-0.306461632	-0.104322961	3.07673847	-0.448217647	0.039149559	-0.191306906	-0.221179571
AKNAD1	-0.758443661	0.397366334	0.035574285	0.406582743	0.424170161	0.838757757	-0.78498274	0.100464424	-0.383167232	-0.416937509
AKR1A1	3.770853371	0.217934279	0.034760346	0.22331211	0.593287694	4.380581935	0.961109219	0.081449462	0.601349106	0.906738901
AKR1B1	4.393825233	0.441471455	0.03582774	0.44657129	0.507436421	4.661677528	0.747621891	0.038749502	0.503005692	0.572547947
AKR1B10	-0.472696022	-0.468408567	0.036114485	-0.471440285	-0.464122478	-0.032335713	-0.734280831	0.041026651	-0.477057758	-0.482274962
AKR1C1	3.606557871	-1.893393409	0.06323019	-1.110725403	-1.889715572	3.583728085	-1.943453629	0.063249971	-1.110899102	-1.783588291
AKR1C3	1.657961274	-0.890067378	0.039788515	-0.771433413	-1.010858107	1.578146316	-0.975016628	0.038749047	-0.709989968	-1.03951749
AKR1D1	0.244659583	-0.096961986	0.034528675	-0.097654708	-0.272812518	0.375545907	-0.583316325	0.047106443	-0.321515195	-0.627449799
AKR7A2	3.084790729	-0.215715585	0.034757731	-0.219379649	-0.163410883	2.736417113	-0.825618189	0.048410254	-0.535659443	-0.390654409
AKR7A3	1.359855741	-0.749338831	0.038207496	-0.863413334	-0.684792935	0.935577402	-1.075001451	0.045285967	-0.72049137	-1.087271827
AKT1	4.414567898	0.771051612	0.038262676	0.86403656	0.484953667	4.757042596	0.960645852	0.039446337	0.7681091	0.652608701
AKT1S1	3.086811657	1.408333552	0.048496356	0.972745001	1.359427307	3.094966436	1.432470943	0.048500753	0.972789086	1.385365892
AKT2	4.063787402	0.4679036	0.035847005	0.473925412	0.70729302	4.316410864	0.622173404	0.03639897	0.385153394	0.982754543
AKT3	5.03329735	-0.773627847	0.038697186	-0.760780275	-0.544724993	4.745691868	-0.947636953	0.034856038	-0.692027346	-0.76168385
AKTIP	2.889227139	-0.644974254	0.036695186	-0.676888704	-0.653261565	2.400219834	-1.169824367	0.051239062	-0.839044189	-0.867661331
ALAD	3.526181027	-1.218985908	0.044160579	-0.812712491	-1.359171954	3.418958297	-1.289508324	0.037150169	-0.745418159	-1.275217397
ALAS1	3.428793726	0.643170833	0.0370224	0.744135201	0.89605719	3.405321965	0.781387843	0.039752674	0.771085867	0.85035658
ALAS2	0.024382554	0.535083215	0.03634116	0.737257123	0.619394183	1.39634507	0.771934425	0.041036101	0.783434356	0.834843231
ALB	0.188404667	-0.060146731	0.034535123	-0.718704045	0.426084702	7.37364388	-0.910954112	0.508857861	-2.75878473	-0.344486574
ALCAM	5.592531039	-1.041310058	0.041757238	-0.790288091	-1.289382033	4.750034129	-1.40437172	0.0348169	-0.721630066	-1.614103982
ALDH16A1	2.769320745	1.245496508	0.045184371	0.822079241	1.317967811	2.876886031	1.416726114	0.043458057	0.806222141	1.372928139
ALDH18A1	3.854156664	1.338599684	0.046191562	0.831191123	1.255867612	4.180403818	1.640136137	0.035384146	0.727484808	1.470754755
ALDH1A1	2.650509433	-0.48536138	0.035794575	-0.731691778	-0.750108808	1.279058426	-1.168537897	0.042740521	-0.799538673	-1.252723799
ALDH1A2	1.223155166	0.383869529	0.035370109	0.727340519	0.785738621	-0.25314091	-1.183409466	0.081528756	-1.104269245	-0.593701327
ALDH1A3	2.720446492	0.073874416	0.034527052	0.718620002	-0.424878642	4.526397001	0.957745741	0.081484696	1.103970817	-0.041703737
ALDH1B1	2.797799682	1.09354097	0.041734197	0.790070057	1.297521964	3.154060254	1.191892937	0.034992666	0.723449269	1.502343517
ALDH1L1	0.593171997	-0.12514762	0.034665979	-0.720064342	0.071492019	-0.440076446	-1.287369932	0.153167696	-1.513572257	-0.134658675
ALDH1L2	3.091838908	-0.958141186	0.040988781	-0.782982528	-1.142832302	2.669455167	-1.118236433	0.034685826	-0.720270441	-1.125932194
ALDH2	4.243347163	0.129182361	0.034651046	0.129594266	-0.03146488	4.538830816	0.468444776	0.040948626	0.205391262	0.364121572
ALDH3A2	4.304369296	-1.426451996	0.049723433	-0.984974563	-1.499927605	4.447573232	-1.811733281	0.072686241	-1.190887001	-1.601521976
ALDH3B1	1.404825501	0.386964921	0.035555716	0.390409142	0.444091227	0.254113897	-1.346622985	0.121021187	-0.887799677	-0.486973958
ALDH3B2	0.248015301	-0.270293273	0.034998229	-0.269298255	-0.200404752	0.937499148	0.986815301	0.093331379	0.610976152	1.084934137
ALDH4A1	1.988049299	-0.4380077	0.035583085	-0.445812196	0.30955026	1.034860448	-1.066375483	0.069248421	-0.703492063	-0.430539756
ALDH5A1	3.176933263	-0.223780591	0.034754508	-0.22546275	-0.425857588	3.883746531	-1.155184154	0.175860578	-0.623909748	-0.330327847
ALDH6A1	2.63460721	0.399348211	0.035547987	0.409127712	0.411103646	2.870950349	0.713336374	0.035838005	0.463691507	0.391652029
ALDH7A1	3.550800038	0.22125141	0.034655066	0.220884338	0.305929523	4.02680134	0.769547012	0.056191014	0.466009926	0.183815327
ALDH8A1	1.898736401	-1.23011495	0.045104812	-0.938114583	-1.685980894	1.890533184	-1.268644193	0.045123806	-0.938312085	-1.709397073
ALDH9A1	3.62711038	-0.093521792	0.034535533	-0.092830308	-0.284434301	3.196352051	-0.76989339	0.04973907	-0.49612973	-0.369673169
ALDOA	5.290307139	0.773627012	0.038206	0.863396406	0.732321179	4.969726866	1.307248071	0.086706804	0.886410007	0.642372871
ALDOB	0.042288178	0.008892889	0.034494006	0.009032806	0.07186777	1.800842053	-0.529185955	0.076582275	-0.158828648	-0.019114572
ALDOC	3.091192225	-1.123133121	0.04247214	-0.91032511	-0.82254317	2.558737824	-1.35255421	0.036264076	-0.841168031	-0.810810733
ALG1	2.534979616	0.52736004	0.036050939	0.559526205	0.692860621	2.945423973	1.075488629	0.051204998	0.743963836	0.840667327
ALG10	1.76216269	-0.473873801	0.036037508	-0.47518304	-0.682247616	1.428367738	-0.710610814	0.036665005	-0.465708359	-0.470133554
ALG12	2.436177164	0.276117519	0.034867116	0.275008619	1.061397558	2.693721625	0.709868515	0.03641495	0.476036635	1.179890453
ALG13	2.957430557	0.688233618	0.037400819	0.854250014	0.881378159	3.193801444	0.958976202	0.034647466	0.689953757	0.999588941
ALG14	2.295301328	0.180356475	0.034652506	0.178907529	-0.006381271	2.885051358	0.70855362	0.100508557	0.287964964	0.457156608
ALG2	3.054512046	0.525606747	0.036343067	0.531424165	0.386102008	3.414864411	0.818633878	0.041702192	0.545019218	0.700488864
ALG3	2.568988166	1.88870995	0.060717357	1.088431001	2.021348279	2.502339112	2.310885414	0.100733247	1.401944647	2.238466275
ALG5	3.187544108	0.199088487	0.03465188	0.202440783	0.185309836	3.704737935	1.022562654	0.134747574	0.563428374	1.017637113
ALG6	2.534237046	0.204783324	0.034750322	0.208261639	-0.289310996	2.852636847	0.638754852	0.051067835	0.357939218	0.459866201
ALG8	2.891400258	0.931760246	0.039773179	0.880926371	0.595226702	3.236562948	1.567942968	0.03512604	0.827864088	1.433659965
ALG9	3.275901904	-0.424219255	0.035781835	-0.432889521	-0.418327541	3.138481406	-0.698347037	0.03453024	-0.451947467	-0.629509322
ALK	4.258227146	0.735536995	0.037806216	0.687059462	1.08111451	5.225376504	1.050836315	0.041258145	0.785551063	1.218720543
ALKBH1	2.688945243	0.595212598	0.036699697	0.607809842	0.627060224	2.603139353	0.938695022	0.047164793	0.639986921	0.713841707
ALKBH2	2.838709669	1.363075418	0.046218241	0.831431091	1.570709261	2.976905535	1.434284074	0.039446731	0.768112932	1.544788773
ALKBH3	2.603795857	0.105039868	0.034546879	0.718826354	-0.097011939	2.758084795	0.48088202	0.035580966	0.729505272	0.322900138
ALKBH4	2.904204925	0.054684539	0.034532771	0.718679547	0.107474347	2.448187765	-0.629383976	0.072559321	-1.041756391	-0.708968604
ALKBH5	4.319104933	-0.002560922	0.034492242	-0.718257666	-0.387105736	4.740431734	0.454812722	0.056126707	0.916229669	0.223835439
ALKBH6	2.326548125	0.960173902	0.041002418	0.783112764	0.81470265	2.493215451	1.021474789	0.03509064	0.724461343	1.155641157
ALKBH7	3.393581242	1.23687807	0.044135012	0.812477231	1.39791085	3.313682586	1.466768061	0.056218357	0.916977423	1.397837056
ALKBH8	2.441045475	0.342484766	0.035031609	0.72385174	0.705126827	3.299076703	1.604519142	0.082995423	1.114157635	1.114170362
ALLC	0.336514717	-0.013086565	0.03448524	-0.718184769	0.413337002	-0.035604111	0.434113508	0.048287659	0.849840936	0.678700329
ALMS1	3.640575555	0.891782974	0.039207559	0.765780807	0.916363708	3.466886908	1.245473069	0.058242137	0.933336435	0.945254015
ALOX5	2.062162478	-0.425600731	0.035549307	-0.729180634	-0.144321893	1.190503033	-1.035052522	0.040420673	-0.777537488	-0.820692955
ALOX5AP	1.632170296	-0.154569681	0.034584192	-0.719214439	-0.006937392	0.770276275	-0.955477953	0.041741709	-0.790141151	-0.623617513
ALPK2	0.489308888	-0.033774755	0.034497042	-0.718307674	0.071205326	2.427244599	0.689462183	0.060486322	0.951148128	0.666348896
ALPK3	3.083290996	-0.760574455	0.038228459	-0.75615871	-0.450260526	2.113334573	-1.486384809	0.035673821	-0.730456548	-0.828403763
ALPL	1.00330894	0.389674306	0.035567328	0.392924607	0.156375853	2.845397108	1.3412149	0.100791174	0.921259393	0.831767668
ALPPL2	0.611997097	-0.296528372	0.035364803	-0.297783583	-0.312129347	0.453230832	0.444245105	0.049590162	0.152624174	0.062784849
ALS2	3.715273752	-0.711477937	0.037809853	-0.858908594	-1.038746629	3.548965654	-0.866224616	0.034636234	-0.606908117	-1.058887662
ALS2CL	2.850677774	-1.156229989	0.043396277	-0.920175552	-1.103912606	3.425166023	-2.405462133	0.20925022	-1.695575796	-1.114032785
ALS2CR11	1.002174296	0.109548056	0.034577801	0.109151535	0.010710393	2.912742945	0.977357328	0.068999582	0.638236392	0.936061937
ALX1	-1.679640146	-0.139240125	0.034654085	-0.138397515	-0.235137732	-2.382336048	-0.574875173	0.034533276	-0.340369923	-0.300204806
ALYREF	4.052924835	2.161553478	0.072850574	1.19223249	1.869107286	4.180572071	2.304551977	0.069371588	1.163416627	1.808454712
AMACR	2.012505987	-0.478923824	0.036049019	-0.485787213	-0.332084878	2.715902244	-1.715222245	0.508850599	-0.788484409	-0.610544314
AMBRA1	3.811868484	0.08115979	0.034583364	0.080780566	0.2951858	4.009390441	-0.326956514	0.044977525	-0.045666994	0.350052842
AMD1	3.937966762	0.470427091	0.035569443	0.48380357	0.345305906	4.380751491	1.296827039	0.045422665	0.941414225	1.416403331
AMDHD1	0.521391177	0.283742908	0.034997697	0.28517887	0.320479965	0.31252364	0.572800354	0.044037103	0.304922724	0.4806962
AMELX	-0.037085187	0.413476706	0.035553963	0.411176354	0.508533779	0.646699048	-0.709761887	0.065794556	-0.399550975	-0.283892732
AMER1	2.617175839	0.531418524	0.036338308	0.544148684	0.419380363	2.771283363	0.6677065	0.035039147	0.428052279	0.707859031
AMER2	2.448843414	-0.107048613	0.03458414	-0.106926523	0.537105866	4.362348405	1.65433995	0.09460615	1.140102588	0.684490046
AMER3	3.020893387	-0.348484164	0.035359523	-0.344291657	-0.090193101	3.477079402	-0.876880202	0.093045749	-0.492490106	-0.142466297
AMFR	3.709250025	-0.170763725	0.034660853	-0.169493601	-0.184953498	3.745574923	-0.232367672	0.035166557	-0.007144315	-0.214997912
AMIGO1	2.270365093	-0.471308434	0.035796495	-0.464864761	-0.471541158	1.470629851	-1.251924993	0.04743694	-0.962061383	-1.310116089
AMIGO2	2.734272842	-1.373301584	0.04723824	-0.960044384	-1.802235014	2.364210307	-1.508083167	0.046177477	-0.949203978	-1.680779576
AMMECR1	2.698812891	0.561778009	0.036350854	0.55827564	0.437540828	3.623043486	1.520597773	0.057146184	1.055937142	0.826808395
AMMECR1L	3.913408127	-0.252524635	0.035004368	-0.251188248	-0.845781906	3.755430428	-0.715911502	0.035068285	-0.47318593	-0.570765473
AMN	0.494015383	0.242028903	0.034866255	0.240682229	0.371108529	1.287089391	0.765966252	0.048340598	0.489105368	0.831808557
AMN1	2.938674206	-0.919150618	0.039764887	-0.88083452	-0.96415312	3.070677761	-1.089305493	0.056195866	-0.773053942	-0.990451469
AMOT	2.633021086	0.063060269	0.034525687	0.063409299	-0.123816217	1.765690549	-0.79462556	0.051183974	-0.513552959	-0.828368482
AMOTL1	4.398362669	0.29320084	0.035025926	0.294074565	0.523044339	4.929248754	0.530956166	0.051058034	0.23765579	0.659982825
AMOTL2	3.727228846	0.861833514	0.039228855	0.874877512	0.264012499	4.194775419	1.116097913	0.035788582	0.835635139	0.416644858
AMPD2	3.88725741	0.244068629	0.034865088	0.243443578	-0.168751694	4.944716924	1.142495969	0.209907709	0.549822847	0.543481203
AMPD3	2.503129255	-0.336133478	0.035158248	-0.330450207	-0.275161446	1.891546018	-0.939619514	0.046153215	-0.641876466	-0.358488234
AMPH	3.209515901	-1.423336797	0.048526638	-0.973048627	-1.692780759	3.497295195	-1.854201702	0.086909127	-1.302198356	-1.587321551
AMT	3.179041054	-0.340055442	0.035171928	-0.346437782	-0.257181758	2.896807346	-0.584183273	0.036353479	-0.346948078	-0.413848608
AMZ1	1.055055282	-0.468503044	0.036042837	-0.478566021	-0.243228782	1.41059833	-0.644445571	0.042373961	-0.386993902	-0.136950317
AMZ2	4.097910935	0.56442639	0.036630761	0.557020664	0.646600418	4.28481241	0.966584912	0.034564383	0.821218749	0.61972144
AMZ2P1	3.220153102	-0.377592578	0.035361628	-0.376425683	-0.258274488	2.534156044	-0.979897335	0.069175832	-0.637796434	-0.971077283
ANAPC1	3.512247104	0.857507558	0.038769276	0.869737685	0.812969217	3.900364096	1.356225655	0.042917481	0.915085263	1.186352913
ANAPC10	2.1204714	0.758779119	0.038186949	0.755748093	0.847585722	2.480332225	1.041297701	0.038809835	0.730222392	0.809661826
ANAPC11	3.867184467	1.399107721	0.048413067	0.971909344	1.41640972	3.981879828	1.512548172	0.04256434	0.911312658	1.404108905
ANAPC13	3.96656631	0.846921861	0.038694208	0.868895233	0.544980111	3.99673608	0.90235817	0.037800335	0.634023627	0.605344199
ANAPC15	2.595642714	0.716176992	0.037402932	0.716864467	1.19329234	3.199278145	1.384939061	0.042312991	0.908617946	1.360345515
ANAPC16	4.074900596	0.264484696	0.034875004	0.265953392	0.404590047	4.415839673	0.609447146	0.047151071	0.33578809	0.977327685
ANAPC2	3.471426556	0.625141695	0.036980839	0.644094408	0.681480376	3.520930771	0.753002422	0.036068837	0.506872166	0.737424158
ANAPC4	3.405046456	-0.310229193	0.035156795	-0.31097728	-0.621712499	3.364008651	-0.44734048	0.03486912	-0.204177083	-0.55096381
ANAPC5	4.540783533	0.063948157	0.034501253	0.062671736	0.054750366	4.865115611	-0.587963201	0.134293092	-0.099921229	0.777317096
ANAPC7	3.91487205	0.31963757	0.035007904	0.31681177	0.423546396	4.296718377	1.230006941	0.04195056	0.904718213	1.162027171
ANG	1.020442786	0.17135854	0.03474554	0.173339441	0.224494004	-0.18731279	-1.158758535	0.209353208	-0.590294783	-0.255739839
ANGEL1	2.835667535	-0.230880781	0.034757847	-0.233600304	-0.076021715	2.893412354	-0.291219054	0.036332516	-0.0393588	-0.004085544
ANGEL2	3.743874325	0.168894484	0.034656689	0.169907615	0.112250142	3.938599872	0.888730966	0.037473031	0.610567034	0.564237787
ANGPT1	1.359595026	-0.065133074	0.034532276	-0.063390657	-0.216567315	0.792371037	-0.653462971	0.040381792	-0.40452565	-0.786356468
ANGPT2	2.428934868	0.313403461	0.035007287	0.313419521	0.224262012	3.487034079	0.644313797	0.065809538	0.315322207	0.51846345
ANGPTL1	1.058939705	-0.153468463	0.034653268	-0.155540258	-0.338467273	-0.548533106	-0.586900329	0.092999709	-0.178145789	-0.63180192
ANGPTL2	3.042792082	0.604745377	0.036672224	0.641401231	0.461513444	3.139248099	0.804747406	0.036405045	0.553670603	0.35151332
ANGPTL3	0.390176687	-0.344238583	0.035355512	-0.346050948	-0.195612142	-0.042595125	-0.942323392	0.047266741	-0.659710327	-0.957682765
ANGPTL4	1.629213027	0.265339549	0.034867585	0.265538573	0.441468904	2.290890663	0.731207365	0.036400302	0.486896636	0.46177906
ANK1	3.129338151	-0.325435592	0.035164844	-0.32698524	-0.707276256	2.644376426	-0.708610574	0.035404271	-0.462310972	-0.765444631
ANK2	5.315946268	-0.142107745	0.034658024	-0.141064882	-0.070816946	4.66658303	-0.876724971	0.046061147	-0.611070845	-0.923939359
ANK3	4.491178801	-1.221539609	0.044197198	-0.928628087	-1.349654136	4.562115473	-1.349990192	0.051161742	-0.999118752	-1.27207854
ANKDD1A	2.924628966	-1.344277309	0.047308393	-0.960756958	-1.230009985	2.972764168	-1.636809282	0.060665103	-1.087962485	-1.228946951
ANKFN1	1.514363318	-1.449390418	0.049766192	-0.985397935	-1.21013842	1.960086299	-1.718180631	0.076771033	-1.223892126	-1.483901379
ANKFY1	4.545807992	-2.38581005	0.086992336	-1.302821636	-2.322335261	4.579702303	-2.571995655	0.10979116	-1.463619332	-2.376032429
ANKH	4.108321601	-0.567188241	0.036347987	-0.583480537	-0.111567116	4.18141673	-0.640124446	0.040328832	-0.39070415	-0.240399474
ANKHD1	3.626939471	0.200970059	0.034654289	0.200811952	0.466273889	3.065408643	0.769498994	0.109472449	0.33826476	-0.224733809
ANKIB1	4.437263102	-1.320175584	0.046146304	-0.948883533	-1.389080829	4.417288893	-1.443688036	0.046179691	-0.949226737	-1.438668118
ANKLE1	1.743661675	0.493693528	0.035794666	0.50248009	-0.007799588	1.883712661	0.551679012	0.034527988	0.318004632	0.088219617
ANKLE2	4.204511489	0.119550347	0.034584328	0.119180895	-0.086178706	4.940529508	0.832990554	0.209355109	0.219829886	1.351979101
ANKMY1	1.850382496	-0.190430108	0.034756181	-0.190993354	-0.342657318	0.834824477	-0.629647027	0.062996597	-0.303417591	-0.888505514
ANKMY2	3.307111102	-0.70209241	0.037416205	-0.716991663	-0.490011936	2.969249021	-0.970724808	0.037533064	-0.698761085	-0.677052539
ANKRA2	3.163823341	-1.157748874	0.043299352	-0.919147372	-1.327410606	3.184900447	-1.279541127	0.047261071	-0.840758661	-1.354389165
ANKRD10	4.438953471	-0.848026808	0.039189013	-0.765599668	-1.028875634	4.477338619	-0.95669279	0.044085724	-0.674784553	-0.990032812
ANKRD11	4.574446885	-0.15883588	0.034750048	-0.720936954	-0.048350819	5.222386934	0.930398521	0.209288032	0.324511516	0.898734707
ANKRD12	3.961322789	-1.223791385	0.0442647	-0.813670039	-1.002714416	3.965429031	-1.25349148	0.045201612	-0.822236082	-1.034840481
ANKRD13A	4.064686616	-1.020996864	0.040985526	-0.782951415	-0.530355854	3.882854584	-1.087484403	0.034614219	-0.821810562	-0.703629986
ANKRD13B	4.303487987	-0.212272027	0.034866023	-0.722138941	-0.369595238	4.723969682	0.710294818	0.051096435	0.422336916	0.217509644
ANKRD13D	3.296266338	-0.581713766	0.036658172	-0.74046576	-0.448284055	3.367148853	-0.680744625	0.040962598	-0.433482532	-0.310132776
ANKRD16	2.278082661	0.463872342	0.035588644	0.729583979	1.110292275	2.704915012	1.018598879	0.041872467	0.701285213	1.256773979
ANKRD17	4.434112255	0.235802867	0.034757124	0.721010327	0.522598033	4.821908318	0.832293221	0.060560565	0.525859207	1.090929624
ANKRD18A	1.376126594	0.239850142	0.034746151	0.720896482	0.315409745	2.113786885	0.669526882	0.038732443	0.425259549	0.635480504
ANKRD18B	0.765940603	1.039927367	0.041677626	0.78953439	0.790194704	0.568739411	1.281829248	0.051091093	0.837831811	1.010111568
ANKRD20A12P	1.189501498	0.610226396	0.036672009	0.740605474	0.339322459	1.051918938	0.769554072	0.042412401	0.501880779	0.29646693
ANKRD22	0.644283298	-0.005581136	0.03448758	-0.718209147	0.11702921	2.461988634	0.592366779	0.065885127	0.261824595	-0.07219699
ANKRD23	2.149700157	0.056583886	0.034496129	0.718298137	0.127759263	2.920666895	1.002824322	0.121124452	0.561106451	0.90912849
ANKRD26	2.487656636	-0.30445917	0.035164999	-0.308621287	-0.131484503	3.159273532	0.821678149	0.13439254	0.34104824	0.433584921
ANKRD27	3.382082389	0.588255566	0.036659532	0.580990314	0.182721394	3.475119192	0.826671714	0.034813905	0.548070288	0.374368219
ANKRD28	3.841239114	-0.235003199	0.034861443	-0.236483589	-0.181049772	3.031455009	-1.115540584	0.072737484	-0.750180902	-1.036671185
ANKRD29	1.950901339	-1.034644353	0.041681279	-0.901809812	-0.94583183	1.002073031	-1.279804932	0.036073239	-0.838951817	-1.271447761
ANKRD30BP2	0.240918304	-0.017680637	0.034496658	-0.018253805	0.095295446	-2.643267697	1.167137026	0.209152794	0.590671475	0.39829317
ANKRD33	0.460592567	-0.637619477	0.037027963	-0.632645667	-0.401534659	0.517103814	-0.785603779	0.041010789	-0.531233834	-0.451398362
ANKRD35	1.223634059	-0.682275225	0.037371969	-0.747640073	-0.443039093	-0.209698122	-2.292306141	0.139996947	-1.652736933	-0.970064449
ANKRD36B	3.337401966	-1.05341708	0.042422902	-0.909797311	-0.95009807	3.241561459	-1.214587785	0.042455222	-0.910143784	-1.10042447
ANKRD36BP2	1.263357571	0.137684652	0.034579452	0.136777923	0.20093719	1.109720629	0.437162045	0.039164341	0.177779217	0.300539832
ANKRD37	1.783115425	1.148132172	0.043262108	0.918751955	0.806092024	2.086330869	1.322095343	0.03542946	0.831431964	0.968772899
ANKRD39	2.232992393	-0.106266794	0.034659059	-0.104328431	0.288157156	2.651884129	0.53412658	0.072558269	0.173540702	0.418480196
ANKRD40	4.30077908	0.051072562	0.034539513	0.051763188	-0.509478856	4.770976023	0.397899628	0.065777117	0.056081456	0.221098977
ANKRD44	3.256485937	-0.601143228	0.03698114	-0.613951623	-0.651671521	2.89915607	-0.74116088	0.036671614	-0.49521262	-0.739307534
ANKRD46	3.986721461	-0.730999236	0.037788864	-0.720553391	-1.048705783	4.465362538	-1.624856469	0.209186337	-1.04667637	-1.445534554
ANKRD49	2.820516144	-0.265281008	0.035014622	-0.269824785	-0.499178434	2.29963493	-0.846755269	0.060516658	-0.547614334	-0.518302929
ANKRD50	3.727312169	-0.26177852	0.034890971	-0.25989775	-0.596401709	3.387389859	-0.706824242	0.039265098	-0.452118637	-0.698499194
ANKRD53	1.09246459	-0.381405764	0.035353959	-0.384028837	-0.161341035	0.475472584	-1.007087451	0.051168985	-0.702115393	-0.73024716
ANKRD54	3.194634864	-0.009209633	0.034497443	-0.008124429	0.112049732	2.947789227	-0.507588256	0.044076976	-0.235683176	0.020946399
ANKRD55	-0.507456114	-0.235672784	0.034762054	-0.237244741	-0.279469442	-2.840426501	1.405272527	0.508886029	0.455523879	-0.081072147
ANKRD6	3.206748697	-1.165421824	0.043299595	-0.919149945	-1.294516612	3.634465566	-1.881334146	0.120600519	-1.53397767	-1.25197809
ANKRD7	0.45391424	-0.053891215	0.034518044	-0.053225336	0.106093808	-0.123096505	-0.70524623	0.058323799	-0.403933442	-0.056203891
ANKRD9	2.006807244	0.423794093	0.035567069	0.428408472	0.501527966	2.297606589	0.664045783	0.035597517	0.424928341	0.70588289
ANKS1A	4.693968234	-1.572104636	0.052750019	-1.014508664	-1.562303779	4.536001367	-1.591852599	0.044333651	-0.930060496	-1.423746734
ANKS1B	1.878511922	-0.18460635	0.034651358	-0.186072033	-0.017131338	3.073160734	-0.628230696	0.072517263	-0.283052592	-0.356059057
ANKS3	2.855380708	-0.010284734	0.03448997	-0.010547319	-0.449064728	2.320462028	-0.697730312	0.060480269	-0.385162826	-0.677916353
ANKS6	2.502053452	0.99379338	0.040371305	0.887525512	0.861849679	2.867575974	1.300716418	0.035187587	0.828589059	1.147220459
ANKZF1	3.755937106	-1.022825703	0.041747815	-0.790198942	-1.489216211	3.669567198	-1.189591191	0.039901884	-0.772531627	-1.411148537
ANLN	3.571542843	1.163293211	0.043295415	0.804712081	0.995159943	3.606627126	1.171411735	0.041766341	0.790374254	0.940774493
ANO1	2.849584082	-1.007654156	0.041001758	-0.783106464	-0.667945952	1.281038074	-1.414222392	0.048783986	-0.854197331	-0.838471693
ANO10	2.671520646	-0.023736093	0.034496099	-0.71829784	0.314633337	2.150571173	-0.504605514	0.076602525	-1.070387703	-0.626403401
ANO3	0.863827309	0.572593917	0.036661295	0.740497281	0.34258969	1.550774095	0.741488295	0.034559804	0.718960789	0.422929736
ANO4	1.117580003	-0.883246098	0.039734714	-0.77091166	-0.899207608	0.377804541	-1.014757153	0.034687766	-0.720290581	-0.65786944
ANO5	2.969566186	0.049741804	0.03449815	0.718319192	-0.154703821	4.001994111	0.618064949	0.152138806	1.508480053	-0.224436556
ANO6	4.772534714	-1.625873728	0.054444254	-0.902392749	-1.916875179	4.574617022	-1.741491301	0.047474242	-0.842652642	-1.801376964
ANO8	3.538904781	0.092279933	0.034529312	0.718643554	0.224920421	2.554317945	-0.840180977	0.06588903	-0.992718525	-0.539234001
ANP32A	4.410114767	0.910412411	0.039243659	0.766133264	1.219800731	4.77687161	1.325868493	0.035359453	0.727230924	1.164771774
ANP32A-IT1	0.624290647	0.151833007	0.034594165	0.719318111	-0.019515148	-0.328438922	-0.67275247	0.076683872	-1.070955893	-1.102317277
ANP32B	4.611986907	1.119257859	0.041795623	0.790651271	1.358547532	4.370154731	1.674675686	0.086864205	1.139829765	1.520926746
ANP32E	4.194690635	1.090117898	0.04246341	0.796942529	1.050598326	4.212007977	1.155995618	0.041733909	0.790067326	1.078917625
ANPEP	2.010798339	0.483750953	0.035802667	0.48864172	0.253817828	2.077074449	0.624063346	0.035586863	0.387409585	0.29569255
ANTXR1	4.011074815	0.228567315	0.034875989	0.229398556	0.325102731	4.571809398	0.643041306	0.040364858	0.394276177	0.166513751
ANTXR2	2.863924656	0.817094534	0.038732664	0.869326931	0.426502221	3.083586851	1.087118191	0.03713082	0.745224007	0.688397203
ANXA1	3.439019676	-0.332916455	0.035162182	-0.335704545	-0.82603877	2.043753018	-1.42053771	0.053179957	-0.891853583	-1.237994506
ANXA11	2.95999305	0.059937269	0.034530507	0.061122698	0.187514202	1.808243356	-0.991902609	0.076737787	-0.637814224	-0.059089668
ANXA2	4.173969351	-0.760795908	0.038210398	-0.724561118	-1.3387893	3.406737779	-1.215849407	0.035561885	-0.83298434	-1.353780478
ANXA2P1	0.916329611	-0.431369382	0.035798363	-0.435969915	-0.761641032	0.545739235	-0.681918505	0.034697695	-0.446579106	-0.723385164
ANXA2P3	0.700158342	-0.141010617	0.034651656	-0.143269231	0.293618168	-1.044359749	-1.346084198	0.17638158	-0.815691451	-1.425367236
ANXA2R	1.236865087	-0.002069447	0.034511027	-0.001837058	-0.043860045	1.611979504	-0.421242545	0.048297637	-0.125062498	0.228626823
ANXA3	0.813157224	-0.191238362	0.034667301	-0.189648032	-0.307849381	-0.754318947	-1.175461404	0.15247438	-0.682906086	-1.232987341
ANXA4	2.595976496	-0.276217027	0.034873293	-0.277691617	-0.427122255	1.788646439	-1.329447368	0.058629842	-0.936437791	-0.908835954
ANXA5	4.458869645	0.111853804	0.034585331	0.111414357	-0.27114912	3.730285245	-0.856808307	0.051056955	-0.55345802	-0.521922611
ANXA6	4.290638892	-0.295629343	0.035014556	-0.298126849	-0.622194106	3.738208961	-0.784245582	0.038245576	-0.537262415	-0.547794992
ANXA7	3.64314165	-0.462298904	0.03557782	-0.466905455	-0.405093238	3.339035455	-0.947932873	0.037462775	-0.663331135	-0.50485534
AOAH	2.15434182	-0.750928013	0.037767185	-0.751582875	-0.648498839	1.117567851	-1.663352152	0.037456078	-0.85488087	-1.146246011
AOC2	0.918167136	0.270833082	0.03487325	0.275518363	0.294430403	1.086490196	0.401605616	0.034591349	0.155170012	0.223199711
AOC3	2.966554413	-0.456716101	0.035788677	-0.46056709	-0.492407867	1.700238787	-1.027831099	0.060614303	-0.689363276	-0.53392014
AOX1	0.951318233	0.330575145	0.035177671	0.327583742	0.575216761	0.623758613	0.472662611	0.040946514	0.209677109	0.778667738
AP1AR	2.959383874	0.016006903	0.034494527	0.016172624	0.178194377	3.421965697	1.055421701	0.072824111	0.708964791	0.624599328
AP1B1	4.099243114	-0.148945969	0.034579726	-0.149375872	-0.066963407	3.492777769	-1.005259503	0.081455525	-0.646452848	-0.313079903
AP1G1	4.323596612	-0.273287262	0.034867214	-0.270519949	0.017362309	4.736523848	0.896304499	0.072650716	0.560684627	0.329881604
AP1G2	3.807796927	-0.136549133	0.034581025	-0.133865341	-0.317786091	3.054890559	-0.681102301	0.054365976	-0.387756441	-0.716943049
AP1M1	4.12210357	0.134871952	0.034591766	0.136405425	0.374550155	4.652643424	0.961573035	0.054389971	0.662357396	0.898893875
AP1S1	3.472313857	0.197214848	0.034751906	0.197249494	0.170157578	3.858357023	0.843305497	0.038252457	0.60410514	0.373214573
AP1S2	4.012965422	0.327809188	0.035169769	0.329289588	0.245858108	4.185804514	0.731761235	0.034563388	0.491423745	0.36912938
AP1S3	1.136705067	-0.600694531	0.036996678	-0.622527628	-0.253665561	0.297213668	-0.917270002	0.0433058	-0.63411937	-0.677752961
AP2A1	3.618319936	0.055850055	0.034525945	0.057980677	0.315989608	2.827530523	-1.040856626	0.093216539	-0.665779787	-0.650945251
AP2A2	4.774774451	-0.728496103	0.037792644	-0.686936113	-0.625762685	4.615868455	-1.003298491	0.034654432	-0.822287787	-0.895436357
AP2B1	5.206541898	-0.579040996	0.036652376	-0.603844347	-0.798541058	4.920065873	-0.929305169	0.034677975	-0.671658572	-0.976080524
AP2M1	5.187756307	0.023892519	0.034495331	0.02239844	-0.216524755	4.781212114	-1.02424112	0.05853733	-0.710683685	-0.763059223
AP2S1	3.656150937	1.246236957	0.045149721	0.938581486	1.05477177	3.716672691	1.392149082	0.042586311	0.911547828	1.109089417
AP3B1	3.157532331	-0.334353988	0.035164231	-0.332383274	-0.315735062	2.84095986	-0.623813687	0.045031651	-0.352690344	-0.788131407
AP3B2	4.180363747	-0.522934093	0.036331003	-0.545513726	-0.463216143	4.461628699	-0.867503624	0.076618775	-0.521196548	-0.446602052
AP3D1	4.676073685	0.437980163	0.035560187	0.449623876	0.483028404	5.160015254	0.891980703	0.063084952	0.589071129	0.683824349
AP3M1	4.248437137	-0.239492972	0.034876116	-0.237423431	0.259932703	3.817936046	-0.566919625	0.058220137	-0.252675921	-0.542392701
AP3M2	3.559504078	0.217146019	0.034747011	0.219813369	-0.258931007	3.312646895	0.55887786	0.054250263	0.260923603	-0.302599202
AP3S1	3.682249165	0.153398372	0.034579467	0.155572876	-0.054349626	4.007402072	0.697865598	0.051115037	0.416397201	0.456163911
AP4B1	3.320358953	0.021331667	0.034485735	0.021949946	-0.410146404	2.777809283	-0.94241697	0.056184269	-0.629530881	-0.997175424
AP4E1	2.913068054	-0.046031152	0.034527203	-0.045847853	-0.119543407	3.45114683	1.338374347	0.121323143	0.881196092	0.64383388
AP4M1	3.052066793	-0.430452649	0.035555578	-0.434153629	-0.556313838	2.742800197	-0.870813583	0.035861805	-0.622603736	-0.708638598
AP4S1	2.657015837	-0.601923268	0.036993816	-0.632353916	-0.739658954	2.524156459	-0.819964613	0.034740883	-0.561084781	-0.797947705
AP5B1	1.735654599	0.307407687	0.035162109	0.303011642	0.400026359	0.149158426	-1.26242091	0.152430073	-0.776520116	-0.521632167
AP5M1	3.406115749	0.40505965	0.035564246	0.399567721	0.563316046	4.19852145	1.776264314	0.101669641	1.233148036	-0.149989077
AP5S1	2.190051897	0.36100161	0.035357585	0.370806592	0.8590364	1.656668099	-0.971616882	0.176073576	-0.432199561	0.001002059
APBA1	3.895444826	-1.304625108	0.04629914	-0.950453583	-1.324755321	3.170459556	-1.711849786	0.035194891	-0.828675048	-1.310238243
APBA2	4.690521728	-1.01262157	0.041032769	-0.894766796	-0.759107322	4.62944275	-1.032359357	0.038756724	-0.761365338	-0.743578682
APBA3	2.72459207	0.441909378	0.035785407	0.441833789	0.764846759	2.563582938	0.795823504	0.051029121	0.50387615	0.498604582
APBB1	4.258335406	-0.34872423	0.035165501	-0.352681419	-0.103236866	3.76295118	-0.711960019	0.049662134	-0.439850584	-0.939038372
APBB1IP	2.358115566	-0.175041724	0.034584242	-0.174559399	-0.336496483	1.47145793	-1.030250547	0.040447227	-0.725380835	-0.501168357
APBB2	3.590146414	0.124691386	0.034584934	0.128078325	0.110864959	4.185026488	1.322075464	0.058766964	0.842514683	0.773859111
APC	4.208338067	-0.888985815	0.039767757	-0.880866308	-1.036764386	4.075242722	-0.961934903	0.035657626	-0.656276823	-1.08659732
APC2	5.174279734	-0.569883773	0.036351281	-0.565634204	-0.727641934	4.772561478	-0.977081049	0.034757684	-0.6910503	-0.580284516
APCDD1	2.21065069	0.37725124	0.035357233	0.377103909	0.193367242	1.267466215	-0.715111101	0.063019165	-0.399286585	-0.21586953
APCS	0.246012783	0.165845201	0.034603654	0.165577672	-0.119166165	0.278021649	0.57505459	0.034520259	0.3434702	0.323274777
APEH	3.635598647	0.180526117	0.034666845	0.179166866	0.56175478	3.950189573	0.636095625	0.040999884	0.376157368	1.044175758
APEX1	4.787721878	1.358165467	0.047327094	0.960946853	1.495137803	4.831902296	1.428089785	0.044330156	0.930023838	1.521348397
APEX2	2.496286375	1.382648427	0.048467838	0.972458937	2.048824464	2.428013695	1.65248343	0.065949618	1.134359184	1.732763914
APH1A	4.258870097	1.062585576	0.041698451	0.901995584	1.036923372	4.334557852	1.246161633	0.038768059	0.869724043	1.149098998
APH1B	2.987006615	-0.605338928	0.036649748	-0.594210866	-0.200512257	2.643314003	-0.994415689	0.036456644	-0.663589026	-0.780802661
API5	4.074414161	0.509979275	0.036341794	0.512234192	0.558584129	4.781474658	1.525749988	0.122896689	1.023351485	0.884796379
APIP	2.607877334	0.466361524	0.035784163	0.460080249	0.472136622	2.837411308	0.80662907	0.034820108	0.541484129	0.531593554
APLF	0.887684831	-0.04454796	0.03449987	-0.045038157	-0.226324013	2.105517293	1.011417222	0.093109005	0.636748552	0.428149873
APLN	1.6230917	0.189005718	0.034651291	0.189565047	0.531190619	2.285602311	0.578625791	0.037356269	0.331613899	0.959001298
APLNR	3.117482961	-0.602910407	0.03664306	-0.607340689	-0.772981131	2.077850498	-0.78791769	0.041682702	-0.538001325	-0.639748635
APLP1	4.881610271	-0.338607419	0.035164444	-0.339760706	-0.272356014	4.148585197	-1.132937197	0.044403588	-0.781075975	-0.664987814
APLP2	4.930200415	-0.431075107	0.035554387	-0.425873486	-0.186968209	4.657410662	-0.735090532	0.036077842	-0.487248847	-0.625325702
APMAP	4.370568921	-0.572307275	0.036356591	-0.578584811	-0.47327848	4.515157915	-0.748197217	0.054289699	-0.463421417	-0.169726342
APOB	0.501636227	0.032124303	0.034485373	0.031640278	-0.374529472	-0.076629508	1.133257416	0.134317728	0.676250512	0.554186574
APOBEC2	0.802080699	-0.104624804	0.034656761	-0.104052095	0.35018964	-0.392329646	-0.447783558	0.093055657	-0.048796839	-0.157727551
APOBEC3C	1.898409813	-0.006143323	0.034497858	-0.005911423	0.064373593	0.264694405	-1.598463983	0.122031568	-1.089825408	-0.394049652
APOBEC3D	1.520260155	-0.218652124	0.034750442	-0.220340162	0.025516678	0.654872401	-0.930791436	0.065990068	-0.605030428	-0.324364313
APOBEC3F	1.788413991	-0.103454362	0.034548783	-0.103617644	0.04740108	0.3689852	-1.109542918	0.081572375	-0.745917161	-0.89137656
APOBEC3G	2.181973871	-0.385530296	0.035352801	-0.386913262	-0.231275803	0.969950455	-1.362469467	0.063760213	-0.97654992	-0.679146191
APOBR	1.525637663	-0.412920829	0.035351032	-0.413632917	-0.383960158	0.470351853	-1.17139004	0.047424812	-0.842213846	-0.927365002
APOC1	3.297893449	-0.491619819	0.035806305	-0.497126396	-0.446243171	1.637345435	-1.601128807	0.094010774	-1.18579164	-1.312218254
APOD	0.643313642	-0.39928863	0.035358167	-0.396865118	-0.41596257	0.314903254	-0.552786785	0.034887013	-0.322734286	-0.448357156
APOE	4.887537875	-0.472643955	0.035569273	-0.471545659	-0.533518648	3.913090516	-1.145547707	0.041875362	-0.758513885	-0.982197256
APOL1	2.198131695	0.152817577	0.034658896	0.151943245	0.095809413	0.956227743	-0.76240587	0.065896012	-0.453008757	-0.644653348
APOL2	2.906137797	-0.769087029	0.038212666	-0.756002508	-0.52299849	2.679701077	-0.88459153	0.035405761	-0.613613045	-0.585690701
APOL3	2.548034491	-0.222022044	0.03465618	-0.719962565	-0.413257787	1.441985768	-1.144254802	0.046323862	-0.776290154	-1.071281545
APOL4	1.69102508	-0.551642636	0.036342649	-0.737272197	-0.42671989	0.884541337	-0.749439081	0.036385033	-0.50188552	-0.447139631
APOL6	2.466254175	-0.301245163	0.035010773	-0.723636427	-0.603255253	0.918805995	-1.391693321	0.055102195	-1.036880955	-1.102305199
APOLD1	3.462576575	-0.558216722	0.036329974	-0.737143624	-0.479433963	3.413634432	-0.577135063	0.035562492	-0.338790303	-0.44667345
APOM	1.934497202	0.241730866	0.034755189	0.720990262	0.770901985	2.136821824	0.352018365	0.035546877	0.099246907	0.736812678
APOO	2.247579828	1.255308769	0.045094767	0.82126373	1.397044877	2.422459507	1.338672596	0.035982479	0.83789575	1.491081716
APOOL	3.424654661	0.117031075	0.034526982	0.718619304	0.364180051	4.017254095	0.616509632	0.044080757	0.351699182	0.437019323
APOPT1	3.16828825	0.89868415	0.039209346	0.76579825	0.756789771	3.324553253	1.110003833	0.035012206	0.826521557	0.732708226
APP	5.602165401	-0.437454378	0.035798021	-0.731726995	-0.688722235	5.249012122	-0.622043893	0.036672952	-0.381055513	-0.827481051
APPBP2	4.452486764	-0.467260304	0.035850464	-0.732262775	-0.702669509	4.349656109	-0.686055226	0.034672818	-0.445596957	-0.773948478
APPL1	3.710562891	-0.164890916	0.034651185	-0.719910674	-0.103869956	4.39118736	1.195081341	0.120868701	0.759540682	0.940133033
APPL2	3.531128699	-0.344312568	0.035172079	-0.725301523	-0.332657533	3.23437593	-0.604421477	0.039185012	-0.350514402	-0.664876796
APRT	2.989509949	1.483539584	0.049762031	0.862717521	1.0568494	3.068045888	1.520310665	0.042616252	0.798375492	1.059810484
APTX	2.924860676	0.765717808	0.037826808	0.752175907	0.710557728	3.0176776	1.050715191	0.035302571	0.726645751	0.794996606
AQP1	3.819178179	-0.327189871	0.035005228	-0.723579119	-0.313680922	1.78779605	-1.139717856	0.135107238	-1.421539323	-0.202843837
AQP11	1.750600979	-0.725223505	0.037792446	-0.751834191	-0.502860093	1.964576383	-0.920490363	0.054314227	-0.901314527	-0.476545788
AQP2	0.482133433	-0.031506565	0.034522021	-0.718567673	0.362579462	0.392400558	-0.336740857	0.035189343	-0.725479508	0.315326626
AQP3	1.443289436	0.251915929	0.034865951	0.722138218	0.127822743	1.162358587	0.393303155	0.044065464	0.811836818	0.029462127
AQP4	-0.359686902	-0.91043493	0.039795847	-0.771504464	-0.319677759	0.03309517	-1.154104285	0.049685398	-0.862052974	-0.253061978
AQP4-AS1	0.141339486	-0.323292186	0.035165205	-0.72523064	-0.204733679	1.215664472	-1.269270502	0.134314121	-1.417360767	-1.054254546
AQR	3.418965035	0.314100166	0.035005801	0.723585037	0.486084246	4.20748232	2.577235239	0.144853393	1.471918983	1.634903374
AR	0.881620733	-0.137565571	0.034578752	-0.719157854	-0.271138041	1.666409372	-0.55030776	0.076589621	-1.070297544	-0.068812079
ARAF	3.081088756	0.795915325	0.038766365	0.761460029	0.92202595	2.964573968	0.94636743	0.051081772	0.874082748	0.977202413
ARAP1	3.70896818	0.280206391	0.035003654	0.72356285	-0.086307494	3.877982175	0.521101746	0.034552266	0.718882379	0.19070008
ARAP2	1.471308143	-0.393040095	0.03517122	-0.725292666	-0.4817057	0.542815924	-1.275336343	0.040589442	-0.779159035	-0.790240411
ARAP3	3.451873517	-0.255544001	0.034866174	-0.259620678	-0.218248601	2.305050374	-1.208937097	0.054567089	-0.825425923	-0.94153746
ARC	2.547652826	1.146936948	0.043232693	0.918439583	1.235662239	3.536082551	1.565515066	0.0360877	0.839119958	0.970999025
ARCN1	4.429380836	-0.158525638	0.034651188	-0.158432091	-0.042871333	4.582568319	-0.546609254	0.047088996	-0.26911836	0.12446298
AREG	0.337570004	0.070416539	0.034530065	0.070521357	0.032406907	-0.957561435	1.727980405	1.008770987	0.381846078	-0.15954538
ARF1	4.502539541	0.521243197	0.03634473	0.522708431	0.017825736	4.504055628	0.533740323	0.036344105	0.295043306	0.017825736
ARF3	4.718975533	-0.275452312	0.034900525	-0.274036968	-0.507402342	4.266019035	-0.990181821	0.047361876	-0.663151011	-0.75899284
ARF4	4.505512494	0.723149087	0.037769805	0.720371663	0.818955865	4.752316388	1.217036395	0.034766901	0.82362105	1.074452403
ARF5	4.404528955	0.040170475	0.034498207	0.041067525	0.150568896	3.849525335	-1.121411821	0.072847691	-0.741487362	-0.855604426
ARF6	4.17022084	0.483820797	0.036075077	0.484716619	0.432300563	4.568085646	1.009918798	0.04043603	0.725280417	0.769387531
ARFGAP1	3.86271011	0.303164971	0.035004854	0.307826935	0.356592862	4.099617781	0.645971086	0.039217784	0.400553649	0.635075773
ARFGAP2	4.101416514	0.014882125	0.034510523	0.014611054	0.325254055	3.630382243	-0.599884648	0.093059029	-0.187075941	-0.590645596
ARFGAP3	3.672298143	-0.961326474	0.040357328	-0.887371854	-0.336782782	3.593934811	-1.266035847	0.038341202	-0.864922736	-0.465714658
ARFGEF1	4.045753632	-1.007721565	0.041710191	-0.902122554	-0.887432034	4.162997902	-1.279923075	0.058276373	-0.933610715	-0.94644278
ARFGEF2	3.859014163	-0.083332644	0.034535372	-0.084245758	0.276648099	3.457926164	-0.771253865	0.052704365	-0.484797933	-0.596435923
ARFIP1	3.290873403	0.39402709	0.035556125	0.397755618	0.083606748	3.680032529	1.02621889	0.058390949	0.705387075	0.6324684
ARFIP2	3.490468778	1.065816609	0.042442189	0.910004075	0.847990429	3.610789923	1.113456902	0.035144232	0.828078437	0.939663903
ARFRP1	2.996646634	-0.052016083	0.034508794	-0.048938397	0.345162317	2.123824798	-1.323883573	0.134981349	-0.832172693	0.043010262
ARG1	0.043895323	-0.110318989	0.034578927	-0.108572406	-0.431243838	-1.464054125	0.980197186	0.086700077	0.612503312	0.382023885
ARG2	3.394860364	0.952725792	0.040406185	0.887908823	0.835101663	3.239615572	1.285289506	0.063092518	0.931050369	0.679852737
ARGLU1	5.101368278	-1.342081544	0.047298619	-0.960657723	-1.358132245	5.081305947	-1.354584961	0.045223873	-0.939351914	-1.381539879
ARHGAP1	4.332303757	-0.257345525	0.034758296	-0.26113672	-0.37452623	3.651962204	-1.077460719	0.058627302	-0.734726	-0.904878518
ARHGAP10	2.176869972	0.501277076	0.035802848	0.511102044	0.253274226	2.374105259	0.718920712	0.034927684	0.483294201	0.402842309
ARHGAP11A	3.038181699	1.333925767	0.046149024	0.948911503	1.342636264	3.429754536	1.378386629	0.037272638	0.852784923	1.287307011
ARHGAP12	3.434025829	-1.269112404	0.045138312	-0.9384629	-1.139106153	3.257793021	-1.479345904	0.03666811	-0.845840957	-1.384583442
ARHGAP15	2.142929538	-0.481594176	0.035563776	-0.496946166	-0.801531631	1.316812056	-1.31321112	0.038055512	-0.861694331	-1.087119382
ARHGAP17	3.647969702	0.415590303	0.035585886	0.421063594	0.315751897	3.999312275	0.901908898	0.040452252	0.627468871	0.511799682
ARHGAP18	2.670716616	-0.266792791	0.034861163	-0.267523422	-0.576232762	1.836498987	-1.085004986	0.042535252	-0.764467014	-1.042164361
ARHGAP19	3.06542973	0.946002062	0.040379885	0.887619809	0.911416132	3.07954001	0.984784365	0.039797431	0.739455025	0.879077079
ARHGAP20	0.995038721	-0.20154092	0.034664226	-0.200715523	0.082451125	0.171364027	-0.639646013	0.048357498	-0.363414814	0.142798847
ARHGAP21	4.881168843	-1.985386987	0.066063361	-1.135336972	-1.813920787	4.788045249	-1.951321327	0.0564728	-1.04969737	-1.658708169
ARHGAP22	2.539439612	-0.954502378	0.040381779	-0.887640631	-0.896967701	1.982715846	-1.245962642	0.03554518	-0.832788673	-1.002775755
ARHGAP23	4.569597159	-1.491061754	0.049839086	-0.986119354	-1.633094488	4.256818548	-1.701557441	0.038678106	-0.868714457	-1.571409748
ARHGAP24	2.017737577	-0.474280404	0.035793874	-0.470378888	-0.250956024	0.882170244	-0.848844125	0.047197889	-0.558778521	-0.661602693
ARHGAP25	2.171313818	-0.25128639	0.034755148	-0.249432005	-0.23774901	1.024563941	-1.481177166	0.053252766	-1.019331712	-0.962630928
ARHGAP26	3.999352749	-0.978024963	0.041000824	-0.894418438	-0.84270154	3.916263052	-1.062814535	0.039249279	-0.766188111	-0.910854493
ARHGAP27	3.070716199	-0.548084738	0.036363989	-0.560138787	-0.535398394	1.815417122	-1.683830021	0.077902716	-1.079433443	-1.186838181
ARHGAP28	2.645544295	-0.848725139	0.039191722	-0.874463367	-1.017964144	2.494026163	-1.062118969	0.037050501	-0.74441757	-0.926236913
ARHGAP29	3.627396056	0.416295318	0.03556241	0.427141898	0.264760389	4.836659977	1.410599222	0.073593589	1.049154772	1.087981886
ARHGAP30	2.735367322	-0.403249161	0.035173997	-0.402860511	-0.291185425	1.791424068	-1.037238302	0.041085861	-0.716240554	-0.630819753
ARHGAP31	2.73208444	-0.223724292	0.034746615	-0.223699409	-0.506363669	1.4993738	-1.052304494	0.060606174	-0.716484472	-0.680836485
ARHGAP32	3.371106091	-0.548127641	0.03663147	-0.546339266	-0.502235587	2.632991514	-0.794697669	0.042408583	-0.528271795	-0.776980293
ARHGAP33	4.141313483	-0.085758783	0.034532849	-0.083675234	-0.130892833	2.992058264	-0.828330629	0.152289226	-0.31672844	-0.335227162
ARHGAP35	5.030261707	0.029817398	0.034497628	0.029097966	0.029374002	4.419160865	-0.702083893	0.063007115	-0.388163152	-0.800806663
ARHGAP36	4.689737747	-1.126785867	0.04257858	-0.911465087	-0.925193131	3.878055706	-1.208984275	0.037995964	-0.861019887	-1.071303808
ARHGAP39	3.1974488	-0.145002767	0.034595709	-0.147391358	-0.654862696	3.845407417	-0.893252683	0.258973433	-0.212186953	0.083393032
ARHGAP4	2.863796992	-0.137149747	0.034580934	-0.137055924	-0.219007487	1.56641026	-0.937283894	0.10963799	-0.527542328	-0.115530387
ARHGAP44	2.354839884	-0.41106514	0.035554232	-0.407195044	0.079333597	3.553230928	-1.061092645	0.175842429	-0.52819954	-1.100214511
ARHGAP5	3.52741534	0.080495507	0.034500972	0.080147382	0.009001723	4.07384313	0.985391392	0.063251188	0.65494051	1.05432834
ARHGAP5-AS1	1.046094654	0.487917369	0.035800008	0.502517553	0.69415804	1.329852549	0.826821472	0.034814588	0.595695907	0.601045554
ARHGAP6	1.454951569	-0.511175386	0.03604788	-0.514699851	-0.631760998	0.78321134	-0.810640579	0.035622001	-0.552650435	-0.732814869
ARHGAP9	2.101706513	-0.185114305	0.03459671	-0.18929827	-0.14838678	1.094415761	-0.961215198	0.045097635	-0.698188244	-0.604053971
ARHGDIA	4.985810563	0.99730691	0.041698318	0.901994143	1.148907107	5.420057795	1.290601756	0.035281783	0.829697372	1.032909044
ARHGDIB	4.037414165	-0.629825437	0.036656995	-0.656158619	-0.567259941	3.019177687	-1.43592764	0.048815619	-0.854474228	-1.21001564
ARHGDIG	3.399649136	-0.587914599	0.036651397	-0.574116627	-0.895285533	3.05492552	-0.833737505	0.034934354	-0.722846238	-0.784851053
ARHGEF1	3.688637573	-0.748935495	0.037773378	-0.700994497	-0.871046106	3.047549333	-1.179491441	0.046297666	-0.832145215	-0.72612045
ARHGEF10	3.226352734	0.593630319	0.036657004	0.600507476	0.108868128	3.057036868	0.804608401	0.049651238	0.861756587	-0.024422741
ARHGEF10L	4.188334026	-1.925084975	0.063258824	-1.110976838	-1.916552941	3.982902951	-2.06513306	0.048855145	-0.854820098	-1.890539094
ARHGEF11	4.325266324	-1.319096655	0.046142877	-0.948848297	-1.497478404	3.831978684	-1.678814741	0.035790698	-0.731652146	-1.495668126
ARHGEF12	4.611847384	-0.822037305	0.038678125	-0.868714674	-0.787858046	4.672022553	-1.070774003	0.04715835	-0.839844476	-0.785073538
ARHGEF15	2.045037516	-0.055527897	0.034507461	-0.055988495	-0.266818493	0.856188353	-0.979000643	0.066015336	-0.993669567	-0.581184246
ARHGEF17	4.232473897	-0.888971925	0.039751021	-0.88068093	-0.792064069	4.626178181	-1.526537709	0.152135581	-1.508464063	-0.54420481
ARHGEF18	3.719878655	0.219984199	0.034862223	0.221259941	0.076489714	3.661994481	0.349548525	0.037738851	0.751300899	0.082878442
ARHGEF2	3.943565616	1.190019645	0.044229775	0.928970271	0.814925823	3.945960174	1.213459936	0.044229122	0.813342994	0.840134047
ARHGEF25	3.332202593	-0.268759295	0.034996612	-0.267846449	-0.680903248	2.620677411	-0.863986176	0.04102936	-0.78337001	-0.836160726
ARHGEF26	1.094391342	-0.35477662	0.035180959	-0.357848442	-0.631846506	0.357451126	-0.889315253	0.038724782	-0.761051526	-0.643813163
ARHGEF28	3.278815598	-0.056024138	0.034528971	-0.056420393	0.123496842	1.814105354	-0.608413907	0.063009063	-0.287534105	-0.531375996
ARHGEF3	3.439415562	-0.974381469	0.040370599	-0.887517746	-0.839492158	2.762294372	-1.269131326	0.03488313	-0.824996631	-0.94009619
ARHGEF37	2.057175008	-0.829406381	0.038722149	-0.761025655	-0.792005472	1.789716027	-1.164552878	0.035613418	-0.833587658	-0.672859332
ARHGEF39	2.017659683	0.296994118	0.035000904	0.298738032	0.608228997	2.63016746	0.72965595	0.046092549	0.460898119	0.717797369
ARHGEF4	3.063305885	0.277521822	0.034868181	0.276685303	-0.381360774	2.462797352	0.608738286	0.060445267	0.296507344	0.000379389
ARHGEF40	3.886766127	-0.207616614	0.034750891	-0.205924882	-0.587930758	3.238241459	-1.124964142	0.048550127	-0.77858834	-0.674390849
ARHGEF5	1.156178265	0.359072357	0.035166189	0.354072319	0.224821687	1.375197387	0.447169783	0.03459936	0.20642213	0.31693956
ARHGEF6	2.739968943	-0.760622285	0.037762416	-0.858369612	-0.995941848	1.718100521	-1.39647894	0.038993862	-0.872253208	-1.018718667
ARHGEF7	4.507571998	-1.38371067	0.048480686	-0.972587827	-1.833148506	4.347221352	-1.456262743	0.041842812	-0.9035556	-1.510990487
ARHGEF9	3.753520502	-1.069665159	0.041709962	-0.90212007	-0.754662099	3.52437137	-1.298407842	0.035078032	-0.827298158	-1.060402543
ARID1A	5.127222653	-1.116391012	0.042478262	-0.91039071	-0.65584974	5.002188131	-1.34140546	0.03935371	-0.876268681	-0.87934214
ARID1B	4.761151391	-0.807220981	0.039190893	-0.874454127	-0.777248315	4.739658342	-0.915615088	0.038230982	-0.620360637	-0.798102919
ARID2	3.866105817	-0.478629782	0.03603909	-0.487628712	-0.384998605	3.917193176	-0.592672235	0.038652352	-0.348123898	-0.394817103
ARID3A	2.088036805	-0.50997019	0.036324022	-0.519551442	-0.352485872	1.977638195	-0.611751885	0.03536055	-0.382745982	-0.567193034
ARID3B	3.284411978	-0.112041598	0.034577436	-0.113584492	-0.053770501	2.475134968	-1.056792766	0.044241614	-0.743238488	-0.452210167
ARID4A	3.49072184	-0.441872956	0.035576652	-0.438755101	-0.444405953	3.037882375	-0.917243322	0.043335893	-0.646143478	-0.82481079
ARID4B	4.141898165	-0.715126558	0.037809762	-0.701332021	-0.645854485	4.22247987	-1.046324927	0.051099439	-0.743196601	-0.569043746
ARID5A	2.297574394	-0.105692071	0.034527099	-0.104211388	-0.345996106	1.378912604	-0.822117034	0.072632356	-0.487430259	-1.207671541
ARID5B	2.97641362	-0.263921821	0.034760243	-0.265193771	-0.519899067	0.616394078	-1.676369277	0.102208577	-1.153095744	-1.283640902
ARIH1	4.108695706	-0.743786153	0.038202539	-0.724486606	-0.520697496	3.891071753	-0.85093764	0.037038566	-0.575012857	-0.368850441
ARIH2	4.086980997	-0.147630792	0.034653807	-0.15313972	-0.240150221	3.573038245	-1.47739044	0.061117568	-1.092012177	-0.96092771
ARIH2OS	1.294600868	-0.028442372	0.034494612	-0.028696159	0.826129304	1.784251408	0.762667932	0.044159262	0.503335889	0.890686781
ARL1	3.490130618	-0.469115383	0.035802914	-0.484754768	0.014432243	2.808596987	-1.271138795	0.134947282	-0.811293295	-1.100124871
ARL10	3.053174528	0.105977463	0.034527207	0.107636219	0.271933585	3.579924858	0.925896286	0.043272342	0.621520811	0.736593153
ARL11	0.748244116	-0.310298918	0.035002808	-0.314936025	-0.03682549	0.024313607	-0.845504868	0.048383771	-0.551231141	-0.53577797
ARL13B	2.582566415	0.68101228	0.037388638	0.662674452	0.268963996	2.640686185	0.763402403	0.036397275	0.501212054	0.452297536
ARL14EP	3.099163555	0.811169421	0.038689475	0.760704499	0.753388996	2.957919026	1.156358735	0.058235131	0.817032795	0.885425109
ARL15	2.941820249	-0.249588131	0.034859129	-0.722067558	-0.304681942	2.772509976	-0.315303277	0.034653209	-0.063377932	-0.483206626
ARL16	3.452827163	0.191126301	0.034746027	0.720895217	0.459537783	3.696059574	0.58532968	0.036058755	0.34186549	0.404791626
ARL2	3.208387043	2.224140365	0.076911581	1.072544795	1.963059892	3.22658858	2.218682324	0.072896301	1.192606562	1.844018516
ARL2BP	3.874378074	0.32853504	0.035344718	0.727079385	0.103006322	4.030707377	0.44187666	0.036034113	0.195683155	0.119466128
ARL3	4.034598225	-0.353241296	0.035351306	-0.727147145	-0.090915052	3.612468115	-0.806778814	0.049744165	-0.525750709	-0.716235568
ARL4A	2.473227836	-0.393556394	0.03537104	-0.727350064	0.067850558	1.946193388	-0.737444066	0.048366076	-0.462386609	-0.572151524
ARL4C	4.495158347	-0.451806813	0.035787004	-0.731614389	-0.383188051	4.013866211	-1.083162376	0.041905135	-0.791686417	-0.564722895
ARL4D	2.370455827	0.015514973	0.034500112	0.71833962	-0.061802563	1.649306196	-0.724136441	0.058300049	-0.422696198	-0.878880894
ARL5A	3.472905115	-0.101019795	0.034588668	-0.719260964	-0.217381411	3.820039532	0.816215349	0.054371045	0.522966091	0.420540588
ARL5B	3.431833103	-0.108153223	0.034594374	-0.719320283	-0.238580561	4.357035109	1.64857202	0.177684236	1.079909474	0.690002549
ARL6	1.902951532	0.092656049	0.034526971	0.718619185	0.120475285	2.607427704	0.56903799	0.044065466	0.303441725	0.351750923
ARL6IP1	5.343445983	0.442669554	0.03578986	0.731643587	0.746639855	5.646696684	0.77189484	0.039762337	0.510856417	0.746983995
ARL6IP4	4.187785546	0.231685528	0.03475961	0.230012515	0.694419627	3.851231435	1.106373364	0.134361026	0.651271481	0.573829576
ARL6IP5	4.549378025	-0.349982047	0.03519987	-0.350672116	-0.881058456	4.210422451	-0.780625923	0.040428373	-0.525124372	-1.063406922
ARL6IP6	3.622597304	0.15142767	0.034583545	0.1524293	-0.304976321	3.942416832	0.447053429	0.042399157	0.174733443	-0.014743802
ARL8A	4.09783594	-1.010432792	0.041033054	-0.894769913	-0.764704315	4.090692737	-1.033676809	0.040414389	-0.745164674	-0.745502013
ARL8B	4.17782431	-0.831024496	0.038726784	-0.761071195	-0.83330815	3.987719149	-1.133761606	0.034798608	-0.82399654	-0.780351531
ARMC1	3.680460846	0.261627127	0.034864206	0.264500531	-0.211560689	4.128473328	0.576366831	0.092987937	0.169546596	0.270337322
ARMC10	3.096273779	0.699244603	0.037353	0.697082923	0.546547175	3.180583507	0.804698444	0.035366248	0.541116545	0.572497275
ARMC12	1.605324099	0.464096346	0.035780765	0.468744429	0.199001308	1.765639733	0.703612762	0.034532735	0.469558866	0.323494733
ARMC5	3.011424932	0.572263084	0.036628248	0.573935287	0.58591278	2.940374467	0.690039026	0.040940012	0.435652578	0.397590267
ARMC6	3.198052534	1.424283997	0.048425236	0.97203146	1.814190881	3.71368267	1.806233081	0.036193021	0.840343548	1.705531249
ARMC7	2.559898927	0.801173681	0.038670267	0.868626418	0.829819731	2.771287327	1.094268978	0.034627729	0.719666977	0.894938211
ARMC8	3.195155412	-0.619349267	0.037013543	-0.659341996	-0.644266135	3.146190566	-0.767729402	0.036089211	-0.516898041	-0.663551998
ARMC9	2.583508639	0.360680006	0.035170351	0.360143331	0.632814091	2.833515874	0.576420987	0.035574453	0.341735729	0.636448889
ARMCX1	4.162386943	-0.371208175	0.035376523	-0.369110498	-0.510129883	4.203174664	-0.610019633	0.0392114	-0.365245882	-0.426848046
ARMCX2	3.977350511	0.031946377	0.034528322	0.032487318	0.075177812	4.613106817	0.842906183	0.13454793	0.35789666	-0.005011481
ARMCX3	4.208934042	-0.736054086	0.03779588	-0.858749859	-0.750007206	3.796865523	-1.152677906	0.040033261	-0.883801907	-1.217731275
ARMCX4	2.934750933	-0.23867469	0.034862925	-0.238379562	0.02584908	5.035442429	1.039653044	0.209160684	0.432768757	-0.973320304
ARMCX5	2.717737073	0.654779859	0.037364316	0.716494338	1.126941108	2.893439312	0.89029283	0.034766483	0.639014614	1.288952503
ARMCX6	3.247258849	0.354685679	0.035338138	0.356917328	0.788968963	3.563721062	0.924070283	0.039841404	0.641480502	0.333957404
ARNT	3.800890776	-0.409564496	0.035560922	-0.40796645	-0.772464299	3.255384558	-1.613978442	0.057006597	-1.054646723	-1.295068333
ARNT2	4.236010112	-0.013673501	0.034488219	-0.01404606	-0.218611906	3.912205248	-0.400735118	0.041632304	-0.128977258	-0.108238186
ARNTL	2.124793207	-0.785758842	0.038218639	-0.863539205	-1.064036741	1.437375804	-1.428003041	0.03778813	-0.858661818	-0.576684825
ARNTL2	2.122466485	0.724285474	0.037793883	0.858727179	0.20139714	2.171367557	0.82043032	0.03780681	0.553616728	0.185857568
ARPC1A	4.114441639	0.281991594	0.035005286	0.286717876	-0.008178035	4.4625368	0.570315015	0.049614662	0.284943999	0.176241803
ARPC1B	3.76945826	0.100553893	0.034581107	0.10249749	-0.095189976	2.671462775	-2.020435432	0.090145641	-1.326223795	-1.3542812
ARPC2	5.019733153	-0.363304054	0.035346241	-0.36814774	-0.52154052	4.583091906	-0.685084188	0.052618484	-0.395715149	-1.013267857
ARPC3	3.979916727	0.239610124	0.03476892	0.243162293	0.325683233	4.208907194	0.808157775	0.03928061	0.540282254	0.516841883
ARPC4	4.105718589	0.402254474	0.035601231	0.407707913	0.285291643	4.098538576	0.490397555	0.036374413	0.248937019	0.303063329
ARPC5	4.647468198	-0.198798543	0.034760503	-0.197437563	-0.349500263	4.170629533	-0.815387022	0.065901062	-0.490366251	-0.565769946
ARPC5L	3.376804851	0.572570705	0.036674466	0.581108669	0.485889564	2.926355491	1.993281478	0.508843222	1.093729384	0.43815263
ARPP19	5.107040286	-0.016637419	0.03449784	-0.016757655	-0.094883334	5.603026645	0.493068337	0.109471431	0.059700022	0.351095212
ARPP21	1.580119949	-1.194121961	0.044118143	-0.927797211	-1.48990504	2.371181516	-2.170302657	0.175915563	-1.482056771	-1.182011308
ARRB1	4.228075077	-0.67959299	0.037356016	-0.682956413	-0.508061648	3.899435215	-1.006551753	0.034832903	-0.824402471	-0.611963587
ARRB2	3.650643527	-0.199749457	0.034746673	-0.199249829	-0.42883959	3.039309252	-1.823411137	0.073749379	-1.199564581	-1.036703549
ARRDC1	2.648712721	-0.312193176	0.03500607	-0.310402771	-0.259734654	2.207783809	-1.176262374	0.047335744	-0.961034669	-0.673494879
ARRDC2	2.354939617	-0.630381152	0.036656563	-0.629464901	-0.396602122	1.336621638	-1.278975517	0.048613548	-0.852703858	-1.027948032
ARRDC3	4.690655691	-0.480043046	0.035852825	-0.493801439	-0.659472472	4.503057215	-0.663327389	0.034625456	-0.432155125	-0.729691508
ARRDC3-AS1	0.565242087	-0.008090802	0.034488286	-0.008006864	0.285081916	-0.217997891	-0.525604108	0.081342342	-0.145593977	-0.217661488
ARRDC4	3.170290407	-0.470206543	0.03582451	-0.477685344	-0.499208335	2.87178664	-0.54550806	0.035819359	-0.310291067	-0.58253349
ARSA	2.645262921	-0.288245411	0.034866735	-0.29396987	-0.409645125	1.404168313	-1.472805414	0.063484097	-0.974433137	-0.541302538
ARSB	2.81022106	0.095024967	0.034547957	0.094274864	0.125554565	1.82728575	-0.759584101	0.100524688	-1.226184824	-0.27854466
ARSD	3.751199434	-0.641254999	0.03704019	-0.668878837	-0.453535475	4.478537445	-1.86440527	0.508879534	-2.75884348	-0.209310648
ARSE	1.479186943	-0.543364992	0.036344028	-0.537510707	-0.401309758	1.374789312	-0.647102518	0.035390416	-0.727549255	-0.411697537
ARSF	1.939442595	-1.07085134	0.041740829	-0.902453815	-1.055365801	1.331065431	-1.313539031	0.035187235	-0.725457776	-1.215015772
ARSG	0.780663133	0.705773755	0.037349577	0.747416042	0.675296301	1.623563418	1.129230103	0.037499864	0.748918257	1.194909579
ARSJ	0.715150692	-0.125453948	0.034650642	-0.127845279	-0.015783137	-0.692436693	-0.865229637	0.086790106	-1.139343502	-0.992885622
ARSK	1.687507767	-0.221987212	0.03486542	-0.220657326	0.165208119	1.249046409	-0.594054171	0.037804781	-0.75195687	-0.405331089
ART1	0.165118858	0.399070705	0.035552903	0.399059105	0.605769467	-0.540301485	1.198503841	0.060494682	0.951213861	0.997186895
ART3	0.146852639	0.305255345	0.035000511	0.30636481	0.303399674	-2.763559682	-1.567419195	0.121895876	-1.350249659	-1.386472548
ART4	0.978869431	-0.644316343	0.036990544	-0.644178931	-0.198425006	0.480567624	-0.808928664	0.034746357	-0.720898646	-0.407057158
ARV1	2.929295318	-0.041608749	0.034495392	-0.041829518	0.037775468	3.26015131	0.535966447	0.054264196	0.90089931	0.286033491
ARVCF	4.310958235	-1.57794524	0.052769613	-1.014697068	-0.836590389	4.238133737	-1.666770161	0.051265283	-0.875651405	-1.016305615
ARX	0.327810345	0.191852616	0.034683009	0.190555669	-0.075776914	1.087042563	0.307805365	0.037341702	0.051333902	0.000276469
AS3MT	2.672860575	-0.137735092	0.034654621	-0.138891202	-0.041149866	3.166315709	-0.444711859	0.068934863	-0.092849314	-0.009867426
ASAH1	4.637944488	-0.526548725	0.036062103	-0.535421876	-0.987420148	4.126036259	-0.939075632	0.044338367	-0.664146346	-1.056061301
ASAP1	4.640461959	0.14170094	0.034578352	0.142460378	-0.246119206	3.817990011	1.711314224	1.008800776	0.367546546	-0.230035549
ASAP1-IT1	0.763221881	-0.107638025	0.034590375	-0.111255177	0.006831499	0.299947402	0.64440297	0.06296382	0.331617213	0.409053747
ASAP2	4.211908073	0.034747089	0.034505573	0.035506948	-0.386669962	4.768487667	0.38682685	0.086673665	0.019455739	0.127054372
ASAP3	2.417441725	-0.499647494	0.036060216	-0.510245926	-0.617060226	1.713039023	-0.895866904	0.040467017	-0.618438148	-0.76504295
ASB1	3.773561004	-0.099161329	0.034579783	-0.098262508	-0.574675785	3.504722958	-0.536972022	0.040306701	-0.286889568	-0.403711515
ASB13	2.960634222	1.281691418	0.045110775	0.938176591	0.795038459	3.061310308	1.370492552	0.042540949	0.911062221	0.786754162
ASB14	0.004892343	-0.021488831	0.03448762	-0.020568284	-0.109795916	-1.549979013	-1.15458642	0.066170699	-0.806812831	-0.888416516
ASB16-AS1	2.576573052	0.099346793	0.034611348	0.101512476	0.017810213	1.886666898	-0.815647417	0.06308069	-0.510960446	-0.29691154
ASB4	0.275321509	0.105968752	0.034533969	0.103078913	-0.093089506	0.183650976	0.839667158	0.065783735	0.528862672	0.478133454
ASB5	-1.330986744	-0.343340583	0.035374295	-0.351135065	-0.397553447	-0.950438756	-0.670244581	0.039772885	-0.420449806	-0.586752067
ASB6	3.779057819	0.455055975	0.035778946	0.471861229	0.108844611	4.282208145	0.736208375	0.04965869	0.454464858	0.543921304
ASB7	3.027089076	0.284978438	0.035009239	0.283810073	0.291348831	3.614681071	1.402464276	0.121239764	0.970628541	0.713068869
ASB8	3.692477852	-0.472782248	0.036066728	-0.468091052	-0.58025931	4.131069468	-2.058220571	0.50887362	-1.172636916	-0.398670933
ASB9	0.700683177	-0.080095967	0.034530309	-0.079849276	-0.230443043	1.809814639	0.420737047	0.092989428	0.030737824	0.17892217
ASCC1	2.918693026	0.251733107	0.034862278	0.249816137	0.155799016	3.482980041	-0.900103102	0.258983158	-0.216791548	0.231862691
ASCC2	3.492637803	0.461175733	0.03560512	0.470184417	0.658575433	3.433423885	0.719406409	0.041705437	0.467701594	0.633893265
ASCC3	3.548040127	-0.307517698	0.035157642	-0.309503061	0.011727275	4.168972946	0.999664885	0.08694981	0.634893128	0.80446596
ASCL1	2.457997371	0.671990985	0.036999204	0.679686899	1.1354895	3.820468104	1.00029905	0.035479532	0.645534335	1.248034692
ASF1A	3.339379091	-0.115264188	0.034583621	-0.11449479	0.031394193	2.930885346	-0.44495956	0.054266816	-0.133115365	-0.231950228
ASF1B	2.362980626	1.153943776	0.043263395	0.918765645	1.454517445	2.217699433	1.659466846	0.072629496	1.190422056	1.394729316
ASGR1	2.31237185	-1.357397401	0.047270479	-0.960371919	-1.396055806	1.968701069	-1.358571324	0.038852978	-0.870676061	-1.244890667
ASH1L	4.319658578	-0.05293018	0.034528992	-0.054399531	0.2387489	3.777947988	-0.576149085	0.062970247	-0.24887337	-0.705089554
ASH1L-AS1	2.195363143	0.368884742	0.035350512	0.370934346	0.636569317	2.923043308	1.030636906	0.076928531	0.674577542	0.696404311
ASH2L	3.755800827	-0.407469169	0.035557622	-0.418643738	-0.422351521	3.919190642	-0.846133493	0.060459428	-0.531310807	-0.445153113
ASIC1	3.337702556	-0.932791237	0.039810315	-0.881337512	-0.77584043	3.408355008	-1.16987768	0.048456293	-0.793956656	-0.828601041
ASIC2	2.524540261	-0.632058476	0.037014362	-0.638155374	-0.596583677	0.02700325	-1.740760402	0.073853141	-1.200408152	-1.213632803
ASIC4	3.081250232	0.422262918	0.03555442	0.424671037	0.434036918	4.042984788	1.199236705	0.042566561	0.911336426	0.454198382
ASL	2.701736726	-0.297629862	0.035000179	-0.301193782	-0.318521674	1.716802424	-1.18067364	0.093341169	-0.80144418	-0.77301323
ASMTL	3.1567444	0.053548209	0.034495882	0.053426559	0.346944666	1.042867172	-1.154464413	0.176294605	-0.630305613	0.342656738
ASNA1	3.43315653	1.029550797	0.041697368	0.901983871	1.319325139	3.422313741	1.151538074	0.045064285	0.786865474	1.319148096
ASNS	4.128386877	0.39655757	0.035182248	0.40338131	0.348923532	4.508889955	0.85611501	0.038745571	0.607986445	0.872443297
ASNSD1	4.000708429	0.46835551	0.035587856	0.47007041	0.39305195	4.142478066	1.039867197	0.03464121	0.689891467	0.436156297
ASPA	0.195780317	-0.516653765	0.03604081	-0.522590395	-0.365327588	-0.624054364	-1.02014504	0.04509287	-0.75035477	-0.232116334
ASPH	3.047556815	0.346178801	0.035158713	0.343942633	0.235800613	3.639556404	0.647746746	0.047132515	0.379183215	0.172390502
ASPHD1	3.620120743	0.152968341	0.034580206	0.152389335	0.377408869	3.130233554	0.865166112	0.134300272	0.394663815	0.274725408
ASPHD2	2.926174494	0.13770074	0.034584922	0.137768183	0.452068765	2.650909968	0.658362291	0.062968675	0.336744735	0.238809774
ASPM	3.752871526	1.325842557	0.046148117	0.830800138	1.046304002	3.745260329	1.358912218	0.047259469	0.840744414	1.064813719
ASPN	2.855273625	-0.655616576	0.037364975	-0.747570095	-0.725273974	2.019245605	-1.040926225	0.035156895	-0.725144943	-0.57247956
ASPRV1	1.934447542	-0.807635799	0.038687765	-0.760687695	-1.093638986	1.32346537	-1.167917926	0.040642603	-0.779669104	-1.043386877
ASPSCR1	3.002930018	1.455447287	0.049748638	0.862601415	0.746584444	3.114114641	1.501661441	0.039949057	0.772988145	0.894170745
ASRGL1	3.461978045	0.341777365	0.03534294	0.727061098	0.365306929	4.511665781	1.319934466	0.152475515	1.51014839	1.144416862
ASS1	1.500486677	1.126709749	0.042502287	0.797307258	1.061243846	1.360482137	1.351817647	0.056268683	0.917387766	0.980849229
ASTE1	2.53879425	-0.027381271	0.034500342	-0.718342012	-0.036932957	2.928947842	0.679475422	0.054355808	0.901659467	0.292744554
ASTN1	4.074135752	-0.497753232	0.036084653	-0.734650594	-0.993435116	4.680672513	-1.226317293	0.134340017	-1.417497396	-0.690750332
ASTN2	3.421513554	-0.764144671	0.03867419	-0.760554223	-0.604135401	3.507692674	-0.834923638	0.041663722	-0.789402694	-0.607792008
ASUN	3.162731015	1.046190553	0.041054515	0.783610116	0.457971198	3.780958557	1.523456975	0.050832085	0.871943877	1.080014557
ASXL1	4.731240696	-0.768408923	0.038204258	-0.755919338	-0.261045861	4.677969632	-0.798666991	0.035824689	-0.731999502	-0.18868561
ASXL2	3.316629674	-0.134525745	0.03465198	-0.719918938	-0.144847919	4.117438319	1.086983973	0.081697608	1.105412167	1.417745436
ASXL3	2.842938941	-0.551982707	0.03635746	-0.737422417	-0.541836661	2.440385699	-0.965366034	0.034678459	-0.72019394	-1.076957032
ATAD1	4.104181355	0.158597604	0.034654993	0.159920463	0.245271173	4.824297145	1.552819623	0.153085089	1.051312505	0.448821051
ATAD2	3.75869489	1.003589988	0.041026812	0.894701852	0.997091611	3.486803975	1.351682996	0.058262447	1.06620032	1.172558117
ATAD2B	3.095080043	0.221739721	0.03475557	0.225514748	0.163813841	3.229509992	0.564841788	0.035038456	0.333037201	0.140927168
ATAD3A	2.996380511	0.128672339	0.034579001	0.127418162	0.619641805	3.221477279	0.532256652	0.036321686	0.290141936	0.769222647
ATAD3B	2.904121989	-0.289495619	0.035010693	-0.290672716	-0.399010315	2.482174703	-0.858318184	0.04518194	-0.591247482	-0.332643937
ATAD5	2.729872249	-0.212532153	0.034861134	-0.21337898	0.259799408	2.42157086	0.667916787	0.05819668	0.367166213	0.092597415
ATAT1	4.518661708	-0.957643713	0.040350308	-0.887294675	-0.946259748	4.471511475	-1.000467173	0.039766026	-0.704642456	-0.925506095
ATCAY	5.081695298	-0.44527599	0.035567864	-0.450898632	-0.20697592	4.487508931	-0.761750817	0.052644724	-0.470724675	-0.506418592
ATE1	3.097591428	-0.546191682	0.036338192	-0.553161995	-0.337827711	2.610531978	-1.046806898	0.041853989	-0.791203131	-0.704213112
ATF1	2.965651559	0.414369472	0.035567398	0.420102319	0.033224366	3.123488406	0.477329238	0.034619957	0.24160763	0.11063715
ATF2	4.482088723	-1.183470169	0.044214824	-0.92881324	-1.328260655	4.624978045	-1.652387347	0.0868234	-1.062771974	-1.493273419
ATF3	3.032684816	-0.391795357	0.03535927	-0.395785107	-0.535636723	2.295398841	-0.624431239	0.037798948	-0.383394615	-0.623555522
ATF4	5.206423625	0.5175073	0.036064985	0.528238131	0.477359555	5.388788566	0.717167006	0.035439162	0.477425127	0.703576859
ATF5	2.694847196	1.211135989	0.044145786	0.81257638	1.047980945	3.152616151	1.297032382	0.03471815	0.720605969	1.20685515
ATF6	3.781844582	0.924565511	0.03975961	0.77115313	1.107206517	3.884744516	1.063043076	0.035663777	0.730353708	1.317113902
ATF7	3.737818392	-0.482243224	0.036057188	-0.73437096	-0.630163387	3.046931897	-1.425110991	0.051491795	-0.877583773	-0.90759979
ATF7IP	3.955505046	0.317398589	0.035027647	0.723810792	0.368982538	3.744306065	0.738498097	0.056159983	0.916501229	0.426235098
ATF7IP2	1.776254301	0.225887105	0.034752576	0.720963159	0.29288095	0.419113003	-0.83329689	0.100573737	-1.226483933	-0.728201506
ATG10	1.950445363	-0.640944491	0.037353467	-0.747454964	-0.065224012	1.416775078	-1.189535197	0.044331038	-0.814279532	-0.440951735
ATG12	4.137856433	-1.195972387	0.044192434	-0.813005586	-0.788180644	4.18043907	-1.47363922	0.056301759	-0.917657357	-0.700113398
ATG13	3.990402376	-0.0319966	0.034496119	-0.718298053	0.381750383	4.216599825	0.377222353	0.037341223	0.747332446	0.522608365
ATG14	3.512146311	-0.868001658	0.039198703	-0.765694305	-1.027388685	3.207030624	-1.242776437	0.034909425	-0.722588288	-1.130821679
ATG16L1	3.261691179	-0.639320525	0.0373537	-0.74745729	-0.937017993	2.991843463	-0.97958381	0.036860494	-0.742506302	-1.209685113
ATG16L2	2.481581113	-0.382920371	0.035347939	-0.727112512	-0.542013705	0.861084164	-0.965647326	0.07267888	-1.04261431	-0.490517986
ATG2A	3.355921981	-0.164618331	0.034591975	-0.719295338	0.0982448	2.950546652	-0.788819435	0.049676781	-0.861978218	-0.700942191
ATG2B	3.852919273	-0.333175504	0.035162084	-0.725198465	-0.500204437	4.033539172	-0.578456512	0.05255892	-0.886630742	-0.215780692
ATG3	3.434942028	0.202671537	0.034743819	0.201447794	-0.079859376	3.86075049	1.090944872	0.076800297	0.722723391	0.822040573
ATG4A	2.420903737	-0.526039745	0.036067028	-0.549509856	-0.293994934	2.02061198	-1.307091455	0.050029611	-0.988002431	-0.863669333
ATG4B	3.944108351	-0.055641851	0.034502117	-0.054572781	-0.398139879	4.531108013	1.339761814	0.135323509	0.860613463	-0.545417535
ATG4C	2.369480128	-0.158381188	0.034592666	-0.156298289	-0.368410827	2.948301531	0.829079704	0.076783601	0.480345384	0.523082653
ATG4D	2.728839565	0.752912953	0.037762051	0.751531787	0.898879292	2.764384118	0.866034508	0.037008013	0.603375706	0.96285341
ATG5	3.285183184	-0.165827325	0.034661417	-0.167072568	0.065895674	4.030692467	1.664910384	0.153682022	1.119042996	0.527329253
ATG7	3.572900605	-0.187208052	0.034746978	-0.185675193	-0.585471131	3.095250552	-0.970090313	0.046107509	-0.66323692	-0.948731127
ATG9A	3.694515113	-0.05822534	0.034539796	-0.057870045	-0.003206059	3.2760122	-0.897303506	0.056230351	-0.606715028	-0.715521109
ATG9B	1.948832489	0.148124672	0.034653013	0.149566297	0.585063765	1.779466947	0.344257913	0.038635784	0.079464379	0.304220515
ATHL1	2.505465891	-0.576346999	0.036336565	-0.59787703	-0.695028666	0.510811392	-2.135998094	0.103716671	-1.422553912	-1.077200036
ATIC	3.913472565	1.360262104	0.046199381	0.949429075	1.648683094	4.389983286	1.812404131	0.035914472	0.837103569	1.50605118
ATL1	3.602911913	-0.282992472	0.034999758	-0.285863549	-0.454848939	3.414384729	-0.569152715	0.035368455	-0.334601832	-0.498421676
ATL2	3.908358684	0.031930529	0.034499987	0.032143107	-0.412462948	3.234740253	-0.748526129	0.100522564	-0.341161192	-0.992181732
ATL3	2.516864372	0.218451514	0.03486348	0.219479467	0.390307913	0.991963374	-1.650131417	0.154553439	-1.15114676	-0.955651874
ATM	3.836713976	-0.033245828	0.034504983	-0.032830988	-0.288717623	3.253056703	-0.575803701	0.048305359	-0.295757111	-0.918049702
ATMIN	4.28911199	-0.170697615	0.03465425	-0.173111573	-0.383278946	4.23646962	-0.295918076	0.034510973	-0.049036369	-0.301711206
ATN1	4.668864947	-0.548141071	0.036376219	-0.55186021	-0.310897618	5.024997274	-0.831039439	0.065812771	-0.510470208	-0.755592616
ATOH7	0.743896315	-0.359243094	0.035364217	-0.360540416	-0.114158034	0.422027544	-0.55294622	0.035211349	-0.317928408	-0.263202175
ATOH8	1.11385062	0.44557104	0.035792211	0.445967343	0.623758248	1.499321671	0.568173855	0.035370326	0.34124175	0.612881188
ATOX1	3.27981486	0.853818012	0.039185194	0.765562352	0.615384081	3.375162779	0.937313463	0.0355994	0.646623896	0.62383448
ATP10A	1.922141318	-0.383016133	0.035350431	-0.383631046	-0.231902384	0.244188538	-1.519132185	0.10127381	-1.029972999	-0.598192156
ATP10D	3.18212865	0.643048241	0.036984026	0.65907904	0.418398004	3.617543515	1.184946624	0.034953266	0.825825573	0.862906508
ATP11A	4.693256257	-0.741477787	0.03821383	-0.86348487	-0.522685564	4.588276425	-0.779596131	0.035599955	-0.524821468	-0.645940629
ATP11B	3.371575999	0.139261875	0.034579266	0.136991468	0.11338587	3.650771019	0.427538437	0.045995928	0.138336652	0.488429089
ATP11C	3.669781484	0.963392799	0.040385297	0.887679298	0.913317308	4.115004312	1.343574359	0.035689	0.834471755	1.195388673
ATP13A1	4.081438377	0.924603045	0.039808018	0.881312087	1.009910337	4.150428966	1.210985442	0.039885693	0.88217149	0.920178968
ATP13A2	3.794085547	-0.776149938	0.03784992	-0.75240566	-0.955629904	2.757511698	-1.663667796	0.049485599	-0.860317952	-1.188894309
ATP13A3	4.247331796	0.620464276	0.036653585	0.740419417	0.341824607	4.483077781	0.78783396	0.038739797	0.761199055	0.585743701
ATP13A5	0.49804547	-0.366591425	0.035346047	-0.727093051	-0.397910232	0.032448876	-1.548892507	0.044820689	-0.818764182	-1.450010608
ATP1A1	5.338555116	-0.384683675	0.035349216	-0.727125648	-0.353385511	4.72628444	-0.856525635	0.047167751	-0.839928184	-1.095372019
ATP1A2	1.021794945	-0.69135307	0.037367846	-0.747598808	-0.932455185	-0.400393806	-1.075811098	0.037113414	-0.74504932	-0.692947502
ATP1A3	5.147641628	-0.25155952	0.034865156	-0.722129984	-0.386386659	4.52039837	-0.944903347	0.038779581	-0.761589817	-0.825842182
ATP1A4	0.46511937	-0.277936391	0.034997484	-0.723499073	-0.606230473	1.450329992	-2.409255104	2.026310194	-5.505192811	-0.734096399
ATP1B1	4.862373579	-0.79477	0.038261529	-0.756485708	-0.593611835	4.515063255	-0.980112419	0.034839161	-0.721860727	-0.821465139
ATP1B2	1.951022027	-0.113386856	0.034528864	-0.718638883	-0.41305591	0.893191163	-0.954356588	0.051296538	-0.875918296	-0.659111594
ATP1B3	3.915457122	1.205874152	0.044184785	0.812935229	0.435184064	3.83420835	1.370076709	0.056256223	0.91728619	0.483585939
ATP2A2	5.305883852	-0.371857162	0.035237554	-0.725976302	-0.405922755	5.634670389	-1.188541431	0.109572491	-1.280177931	-0.48304601
ATP2A3	2.974588633	-0.936533859	0.039760309	-0.771159909	-0.101886866	1.893450435	-1.333774521	0.035148806	-0.725061521	-0.804043395
ATP2B1	3.941808871	0.586806344	0.036648505	0.740368105	0.388230544	4.319162982	0.82637234	0.041680464	0.789561278	0.622538469
ATP2B2	3.082448743	-0.435414087	0.035579584	-0.434972567	-0.313065399	3.397551647	-0.786253887	0.046040316	-0.511146752	-0.229290592
ATP2B3	2.861256431	0.863320451	0.039193516	0.874483389	0.66016616	2.386312475	1.164333293	0.056164788	0.823650397	0.53702888
ATP2B4	4.368386756	-1.383824463	0.047299157	-0.960663189	-1.469944089	4.130755588	-1.47808224	0.040613226	-0.890180736	-1.533307587
ATP2C1	4.119869884	0.00098563	0.034485982	0.001045033	-0.454900131	3.714224975	-0.823271649	0.048481978	-0.537673818	-0.580134046
ATP2C2	0.547265021	0.075979423	0.034496427	0.076934726	-0.337686034	-0.980147732	-0.311895135	0.044043086	-0.038401989	-0.131827325
ATP4A	-0.147978741	0.269183142	0.034997289	0.27162816	0.167525259	-0.652878142	0.748913885	0.054277679	0.455611821	0.606512105
ATP5A1	5.588800179	0.23387657	0.034753629	0.233330235	0.11315167	5.977359603	1.098719635	0.058345811	0.771167686	0.546212535
ATP5B	5.814791426	0.929869976	0.039809578	0.881329358	0.626874538	5.873120844	1.036140116	0.038313419	0.864609298	0.705266383
ATP5C1	4.416154825	0.494410452	0.035807573	0.497135201	0.477312206	4.907987424	0.852993516	0.060593892	0.554396226	0.840508488
ATP5D	3.716289291	1.270715784	0.045144521	0.938527435	1.316711858	3.737827721	1.366944407	0.044232823	0.813377022	1.37507155
ATP5E	4.527421052	0.409125236	0.035352689	0.416061449	0.231162737	4.174869801	1.146865993	0.134369205	0.688330042	0.30662662
ATP5F1	4.427094359	0.439126381	0.035570758	0.456463561	0.507318836	4.78542231	1.084629283	0.05446192	0.750002341	0.91696743
ATP5G1	3.164995181	1.314738244	0.046123785	0.948651985	1.514666166	3.296322896	1.421394337	0.038897677	0.871176761	1.495114797
ATP5G2	4.651566884	1.485854153	0.049771406	0.862798781	1.353530287	4.706797903	1.427075861	0.041861482	0.791273949	1.43354034
ATP5G3	4.469026598	0.860451028	0.038679739	0.76060878	0.843439785	4.622415393	0.915703144	0.034739603	0.720828574	0.635577421
ATP5H	3.874745206	1.233280185	0.045064917	0.820991874	1.017519057	3.841113964	1.292826458	0.051102192	0.874257435	0.941690797
ATP5I	3.889185036	1.481814478	0.04973226	0.862459413	1.362919866	4.235844766	1.505739645	0.035378582	0.727427608	1.28897844
ATP5J	4.005997338	0.939420223	0.039775776	0.771309893	0.827509333	4.090475745	0.952791309	0.035889709	0.732663469	0.833120349
ATP5L	4.219859315	0.504847363	0.035828455	0.732037975	0.804425371	4.749158059	1.117019611	0.051296163	0.875915089	1.305124046
ATP5O	4.456514322	1.089933541	0.04175396	0.790257094	0.858063145	4.448226938	1.130207444	0.042503824	0.797321678	0.858063145
ATP5S	2.21335419	0.584972675	0.036646858	0.740351469	0.799100482	2.669248645	0.861794254	0.047228803	0.840471594	0.826794518
ATP5SL	3.538383334	0.482030691	0.035819578	0.731947277	0.744433486	3.476731839	0.725769012	0.042439065	0.796714047	0.732214856
ATP6AP1	4.738819122	-0.117584352	0.034544317	-0.718799678	-0.126830583	4.425025538	-0.918710322	0.039936524	-0.772866882	-0.344867875
ATP6AP1L	1.967118549	-0.571257557	0.036654447	-0.740428121	-0.459969894	1.678585917	-0.726158849	0.034750044	-0.720936887	-0.625376885
ATP6AP2	4.376359096	-0.183352283	0.034664529	-0.720049278	-0.139333311	4.045108565	-1.002441385	0.042643305	-0.79862886	-0.563865148
ATP6V0A1	4.913136726	-1.045363423	0.041063854	-0.783699232	-1.104524911	4.558223809	-1.397288972	0.035303957	-0.726660008	-1.221944251
ATP6V0A2	3.20148273	0.84343558	0.03872848	0.761087866	1.054355405	3.460079529	1.171116437	0.034801134	0.721466661	1.216821787
ATP6V0B	4.314419284	-0.591505997	0.036694251	-0.740830036	-1.002370225	3.798012118	-1.257733618	0.037767984	-0.751590829	-1.433815819
ATP6V0C	4.837178687	-0.128366026	0.034559257	-0.7189551	-0.646055671	4.253243596	-1.075741472	0.051272384	-0.875712047	-0.899846732
ATP6V0D1	4.345071445	-0.366519448	0.035193583	-0.72552321	0.11070807	3.6983451	-1.3660814	0.0546952	-0.904470025	-0.757766868
ATP6V0D2	-0.046819336	-0.245342413	0.034863319	-0.722110953	-0.192490189	-3.025941707	-1.326109185	0.134456879	-1.418113797	-1.363199034
ATP6V0E1	3.713996753	-0.291295951	0.035006196	-0.723589125	-0.365130048	3.145966696	-0.865247906	0.054441208	-0.902367499	-0.632952085
ATP6V0E2	4.487638147	-0.193743349	0.03467163	-0.720123025	-0.556850953	3.887471624	-1.118753437	0.040560848	-0.778884535	-1.003521634
ATP6V0E2-AS1	2.788168163	-1.029291205	0.041055263	-0.783617251	-0.854696853	2.073334426	-1.392193048	0.038281849	-0.756686565	-1.189408872
ATP6V1A	4.752384739	-0.761953135	0.037797758	-0.751887026	-1.103638764	4.547136267	-1.05861978	0.034654368	-0.719943746	-1.095984778
ATP6V1B2	5.033993221	-0.636821335	0.037002673	-0.743936935	-1.147636915	4.836002208	-0.982411727	0.035314324	-0.726766701	-1.197944596
ATP6V1C1	4.153483422	-0.709648199	0.037375738	-0.747677753	-1.16124987	3.62110375	-1.22685635	0.042781564	-0.799922471	-1.512159465
ATP6V1D	3.719184461	0.728274803	0.037764265	0.751553824	0.587021754	3.629872239	0.861183409	0.045025559	0.820633284	0.593043206
ATP6V1E1	3.852981701	-0.421427271	0.035562245	-0.729313333	-0.797351725	3.540667797	-0.774175023	0.039778394	-0.771335273	-0.849462668
ATP6V1E2	1.560350258	0.568142959	0.03663127	0.564011708	-0.193413967	1.837499054	0.67128157	0.035818353	0.42775598	-0.005656726
ATP6V1F	4.121170452	0.39200655	0.035551274	0.393877129	0.359913815	4.397410894	0.750775396	0.037388754	0.487419468	0.616317842
ATP6V1G1	4.580684203	0.075414946	0.034526086	0.076232542	0.041680971	4.054163056	1.479764394	0.508826296	0.533504876	-0.922860397
ATP6V1G2	4.05127789	-1.209357647	0.044206627	-0.928727142	-1.488023059	3.611679071	-1.593167891	0.035303952	-0.829957994	-1.615289725
ATP6V1G3	0.388622143	-0.755220819	0.03822301	-0.863588579	-0.422586053	0.045728701	-1.297761915	0.035289055	-0.829782869	-0.832862597
ATP6V1H	3.692342887	-0.449709599	0.035786027	-0.458287451	-0.739316885	3.995840759	-1.006819548	0.100507079	-0.610075662	-0.440196428
ATP7B	2.579000944	-0.1676887	0.034742552	-0.167582722	-0.463864794	2.210295253	-0.711374138	0.038218733	-0.46487663	-0.3502737
ATP8A1	4.695188749	-1.066843607	0.041746474	-0.902514838	-1.567433172	4.39930695	-1.34937443	0.036134825	-0.839667659	-1.173622017
ATP8A2	2.27298795	0.35181187	0.035339969	0.354946096	0.153325441	0.061664052	-0.661408881	0.069090133	-0.328411148	0.045556906
ATP8B1	2.338395804	-0.542350014	0.036347755	-0.537538262	-0.758483355	0.535920054	-0.931250067	0.044168671	-0.655658957	-0.804705913
ATP8B2	4.374789759	-0.644380739	0.037354736	-0.697099123	-1.00277235	4.100523061	-0.904823462	0.035881474	-0.604754517	-1.08331399
ATP8B3	0.625140429	0.283726748	0.034996533	0.280469224	0.20321123	-0.506657472	-0.895025525	0.100752147	-0.499031555	-0.376158746
ATP8B4	1.515217911	-0.610353505	0.036654552	-0.619642536	-0.722520106	0.319789973	-1.429679459	0.050210284	-0.989784819	-1.129093716
ATP9A	5.456888085	-1.281962041	0.045111205	-0.821413403	-1.358420634	5.294805418	-1.563481135	0.038475612	-0.758599126	-1.357548977
ATP9B	2.923050132	-0.759074393	0.038240942	-0.756282166	-0.338097378	2.73629871	-1.01741685	0.034629677	-0.719687217	-0.512357778
ATPAF1	3.318586784	-0.134568484	0.034579225	-0.719162769	-0.120498928	2.758267742	-1.093016778	0.048497441	-0.851684964	-1.060928632
ATPAF2	2.500629058	-0.44200403	0.035823707	-0.731989466	0.089181345	2.023228487	-0.82573446	0.051118714	-0.874398752	-0.135498119
ATPIF1	4.009717514	-0.750177126	0.037814346	-0.752051996	-0.707454386	3.584699926	-1.32515628	0.038299237	-0.756858394	-1.23940304
ATR	3.176790341	0.896772293	0.039221613	0.765918029	0.5607012	3.417226776	1.122461569	0.035762507	0.731363943	0.928290878
ATRAID	3.636543906	1.251343772	0.045081147	0.821139693	1.149919319	3.697809066	1.361453547	0.041080059	0.783853859	1.219552352
ATRN	4.029898038	-0.673666941	0.037382407	-0.74774445	-0.41045961	4.125255599	-0.915163509	0.046057137	-0.829980788	-0.278252357
ATRNL1	3.001837705	-0.260170306	0.035007411	-0.723601675	-0.144110152	3.582023215	-0.78060004	0.092980997	-1.179279281	0.192699475
ATRX	4.398051841	0.522037672	0.036342817	0.737273905	-0.057439507	4.99613671	1.565143665	0.077309917	1.075318636	0.913151716
ATXN1	4.120079881	-1.644256125	0.054459903	-0.90252242	-1.895847715	3.920681023	-1.73474214	0.045311242	-0.82323259	-1.892452322
ATXN10	5.077945164	-0.513042183	0.036342644	-0.737272151	-0.05721977	5.121099855	-0.634935424	0.04094833	-0.782596074	-0.129513242
ATXN1L	3.713903937	-0.20070674	0.034774387	-0.721189361	-0.281080867	3.201912767	-0.527022244	0.04715533	-0.839817583	-0.081244221
ATXN2	3.887947782	-0.249101087	0.034858494	-0.246631539	-0.481045243	3.27936776	-0.939565957	0.086996096	-0.568298728	-0.734645801
ATXN2L	4.168747497	0.411303768	0.035566511	0.417044774	0.38729586	4.323324386	0.921324447	0.034666301	0.612138088	0.610883469
ATXN3	3.058573789	-0.796300215	0.038701303	-0.868974917	-0.890632987	2.968878107	-0.894468573	0.036409661	-0.605403361	-0.902141589
ATXN7	3.345225776	-0.52608012	0.036332941	-0.522623649	-1.021028142	2.812343764	-1.17959134	0.045317396	-0.940322705	-1.125872365
ATXN7L1	2.74212304	-1.014455646	0.040995862	-0.894364308	-1.045802924	2.739310312	-1.027152592	0.040999068	-0.750535503	-1.045802924
ATXN7L2	2.345881575	-0.018978341	0.034505156	-0.019519747	-0.100634972	2.89724266	0.655175276	0.05433707	0.363197541	0.142835321
ATXN7L3	4.282451976	0.017786425	0.034510212	0.018327579	-0.098462617	3.973319425	-0.681008388	0.03977526	-0.425923391	-0.289342838
ATXN7L3B	5.036200066	0.308237453	0.035168682	0.310658489	0.30308363	5.137294753	0.574412207	0.03453461	0.341756936	0.382242163
AUH	3.01723799	-1.600368464	0.052782145	-1.014817545	-1.486516462	2.942544699	-1.616355696	0.044365289	-0.930392298	-1.467013092
AUNIP	1.477852124	0.868752292	0.039208207	0.874647263	1.251563589	1.844928671	0.998785796	0.034775564	0.823723658	1.134058003
AUP1	4.351846925	0.90934989	0.039234805	0.874943882	0.337057254	4.466336337	1.122409323	0.035682334	0.834393817	0.650195109
AURKA	2.751749098	1.688321709	0.054509163	1.031286198	2.069872414	2.838120554	1.817999522	0.052931758	1.016254795	2.000937512
