# Supplementary material for: A Simple, Test-Based Method to Control the Overestimation Bias in the Analysis of Potential Prognostic Tumour Markers
Source: Cancers (Basel). 2023 Feb 13;15(4):1188. doi: 10.3390/cancers15041188 (PMC9953998; doi:10.3390/cancers15041188)
Supplement: Supplementary file 1 [file cancers-15-01188-s001.zip › StatisticalValidationResultsCavalli.csv]

GenesName	MedVal	lnHRMed	lnHRMedVar	lnHRMedAdj	lnHRMedValid	OptVal	lnHROpt	lnHROptVar	lnHROptAdj	lnHROptValid
A1CF	17.55	0.326139949	0.06314247	0.325708792	0.425030412	17.7	0.345153602	0.061794008	0.053272546	0.35351725
A2LD1	81.05	-0.591471485	0.066160441	-0.595470487	-0.066630013	147.7	-2.701041681	2.047105883	-0.920237409	0.236364118
A2M	714.95	0.23122542	0.062611055	0.233365058	0.107226623	1162.3	0.933248565	0.078151893	0.600149327	-0.442918113
A2ML1	15.6	0.011222533	0.061624607	0.010391548	0.345747941	14.2	0.663586399	0.110091237	0.287447817	0.279121063
A4GALT	39.8	0.327832383	0.062521186	0.330449527	-0.376480482	35.1	0.672472417	0.096653624	0.298175185	-0.561952138
A4GNT	12.85	-0.001945473	0.061885222	-0.002085857	0.184082201	10.2	2.160352942	2.053457281	0.470402586	0.118832382
AAA1	12.7	-0.074841671	0.062245905	-0.075949462	-0.052196123	17.9	-1.435774287	1.017571264	-0.250983507	0.768218218
AAAS	467.3	0.251422606	0.06244847	0.249020873	-0.294105384	389.1	1.018244938	0.351883865	0.274695667	0.265918525
AACS	298.55	-0.151310659	0.06201753	-0.150840897	0.029733279	362.7	-0.365432607	0.075191718	-0.03151183	0.040127805
AADAC	7.5	0.414257415	0.062516765	0.412351225	0.391490116	6.9	0.698490852	0.109525168	0.350536922	0.243733386
AADACL2	7.7	-0.143618774	0.06288958	-0.143708615	0.165521787	6.9	0.784154992	0.266899095	0.205069441	0.230812973
AADACL3	15.6	-0.234967033	0.062088317	-0.235592131	0.133329202	13.7	-0.618799931	0.083274642	-0.290788568	-0.044002942
AADACL4	11.7	0.777636083	0.066827337	0.81080611	0.087548777	11.8	0.809588475	0.065630216	0.534593949	-0.021257178
AADAT	824.55	-0.118047748	0.062076337	-0.115862789	0.120253825	1238.9	-1.203029873	0.516313938	-0.288929332	0.897247655
AAGAB	148.6	-0.016505701	0.061738174	-0.015577738	0.214571062	239	1.198724315	0.144688626	0.752453898	-0.109050549
AAK1	779.05	-0.339565708	0.064831453	-0.342003685	-0.048972247	675.1	-0.418616412	0.066275814	-0.094656508	-0.41573245
AAMP	173.55	-0.269617443	0.062926584	-0.270487726	-0.224736639	234.8	-0.598242722	0.129164975	-0.145685897	-0.014179749
AANAT	38.8	-0.098685931	0.062368953	-0.098420711	-0.214474592	31.9	-0.557252336	0.080014659	-0.208852227	-0.179768033
AARS	623.3	-0.073647732	0.061702642	-0.075063142	0.285435469	890.5	0.745096077	0.268241375	0.100718549	0.621191977
AARS2	138.65	0.363433806	0.062898612	0.361640989	-0.027843038	93.7	2.189169629	1.016693846	0.974098634	1.70286684
AARSD1	120.9	0.289552399	0.062842471	0.286911679	0.024625025	150.1	0.775850643	0.083578326	0.441049118	0.755192752
AASDH	228.7	-0.029349508	0.062003123	-0.030500836	-0.30293644	153.2	-1.007922431	0.143525641	-0.567985765	1.250970728
AASS	245.35	-0.461836952	0.066561438	-0.467614287	-0.29083744	237.4	-0.521590149	0.066598544	-0.200539343	-0.278698758
AATF	442.6	0.412103149	0.064263291	0.41403998	0.286987788	380.6	0.614587635	0.091094312	0.245277284	0.552487245
AATK	69.25	-0.315648874	0.062882553	-0.316909754	-0.557100059	58.7	-0.627461436	0.062873101	-0.337186342	-0.12310588
ABAT	162.9	-0.705626653	0.069041961	-0.716288784	0.039259537	158	-0.769798851	0.06771625	-0.465709232	-0.038810217
ABCA1	238.55	0.09151953	0.062104244	0.09296717	-0.246918488	519.7	-0.791226235	0.219889882	-0.194944301	0.189088274
ABCA10	33.5	0.120102457	0.062945821	0.120927576	-0.172938964	37.1	0.254743183	0.063422971	0.002237872	-0.073800082
ABCA11P	40.45	0.187482302	0.062082407	0.186105902	-0.049223881	28.5	-0.839366834	0.143194947	-0.385276596	-0.136263109
ABCA12	15.1	0.203948752	0.061716241	0.203364813	0.395659911	19.2	0.895426544	0.143336703	0.472926339	-0.482477501
ABCA13	21.5	-0.087127521	0.062790869	-0.089551772	-0.4807108	20.7	-0.290295278	0.06333035	-0.011923541	-0.160990684
ABCA2	286.35	-0.017858399	0.062164811	-0.017385242	-0.153679422	517.7	1.168421145	0.185178446	0.663317623	0.443202964
ABCA3	297.6	-0.208123849	0.061743297	-0.209034536	-0.214404161	277	-0.653638282	0.061983039	-0.363378736	-0.193203203
ABCA4	52.85	0.092856526	0.061673885	0.095486899	0.004825003	20.7	-0.57489339	0.350527998	-0.001625047	-0.304303095
ABCA5	177.35	-0.253602999	0.062404023	-0.256187254	0.032562526	77.5	-0.848345765	0.267669923	-0.193491779	0.838918832
ABCA6	42.35	0.304042536	0.0629565	0.303386324	0.094337843	52.5	0.574994149	0.063041548	0.267770783	0.065727892
ABCA7	49.15	-0.096434033	0.062802917	-0.096526064	-0.157100594	33	1.302269324	0.51868617	0.40507519	-0.330193831
ABCA8	29.7	0.35508774	0.063827346	0.359966921	-0.209382079	16	-0.956161217	0.218641702	-0.385813621	0.172957546
ABCA9	89.1	0.477612568	0.064539432	0.481192085	-0.100153265	59.3	0.617718528	0.08171256	0.268317203	0.068246294
ABCB1	62	0.365675367	0.062348944	0.370362243	-0.080057961	66.7	0.567531929	0.06186096	0.270203462	-0.240649326
ABCB10	139.8	0.197466349	0.062087178	0.195789362	-0.127391338	132.8	0.467915795	0.068892015	0.138354805	0.006849202
ABCB11	9.7	-0.054011225	0.061885023	-0.052259454	-0.212049274	8.5	0.823821293	0.349709913	0.150271633	0.194773456
ABCB4	32.35	-0.109465997	0.061931534	-0.106731469	-0.251719047	164.9	0.619091008	0.110284717	0.205668631	-0.834612171
ABCB5	7.5	0.733587468	0.068165044	0.747218905	-0.159909012	7.1	1.15995923	0.130281616	0.835608049	0.374641224
ABCB7	324.55	0.012789049	0.061913151	0.012882206	0.136032912	367.9	0.642158165	0.066232474	0.338807247	0.300234917
ABCB8	179.25	0.370661693	0.064047042	0.376423237	-0.179126454	146.3	1.018033359	0.144453146	0.574701377	-0.128824638
ABCB9	83.3	0.039236432	0.061987829	0.039889839	-0.148570018	309.9	1.637168124	0.225323093	1.062419018	0.04438205
ABCC1	271.25	0.10034202	0.061785632	0.102962505	0.502317871	349.4	0.579217406	0.071138479	0.25469863	0.219512016
ABCC10	154.5	-0.008975734	0.062138648	-0.009840707	-0.332365797	127.7	0.695597243	0.131958769	0.242046325	-0.344992097
ABCC12	18.1	0.423482163	0.064271924	0.423132786	0.370596152	16.5	0.912395441	0.143212296	0.494950745	0.536794653
ABCC13	11.2	-0.008631241	0.062487445	-0.008802333	0.096751846	10.5	0.681710489	0.10989729	0.324525801	0.207895114
ABCC2	29.8	-0.148137655	0.061930229	-0.14789677	0.315764489	20.3	1.92505274	1.020413758	0.68275465	-0.141910387
ABCC3	39.05	-0.02591076	0.061892441	-0.025735182	0.10294317	81.1	-2.010017789	1.016428499	-0.774583558	-0.067989312
ABCC4	45.3	-0.380857504	0.064721148	-0.389244294	0.284928954	22.5	1.889529337	1.016058351	0.635784985	-0.461117754
ABCC5	211.45	0.15109805	0.062154106	0.15266187	0.071197698	151.5	0.919829137	0.266882744	0.26830478	-0.271682472
ABCC6	38.3	0.88069351	0.070727159	0.890746782	0.061051383	37.8	0.964515386	0.07714803	0.635159024	0.038779759
ABCC8	481	-0.991621317	0.074941536	-1.014718413	-0.652993306	463.4	-1.051823168	0.074876551	-0.705694125	-0.590495348
ABCC9	75.5	0.058857947	0.061591442	0.057426084	0.092635418	320	-1.695126354	2.048035891	-0.060085745	0.26046592
ABCD1	98.2	-0.109850757	0.062060754	-0.108282219	0.639958774	56.6	0.578427974	0.183680587	0.053309133	0.164980956
ABCD2	39.8	-0.770700998	0.068929956	-0.803507963	-0.234833505	38.9	-0.86504167	0.068994941	-0.569634332	-0.252409658
ABCD3	231.5	0.265796228	0.062300673	0.266745779	0.153472824	329.1	1.312178286	0.129829823	0.886233259	-1.066071298
ABCD4	131.4	0.217143991	0.062910837	0.219635588	-0.374716427	144.1	0.698184448	0.066392386	0.403769674	-0.317071307
ABCE1	263	0.220070552	0.062686026	0.218966686	0.200989293	448.6	1.241394911	0.144729982	0.797699396	1.604525262
ABCF1	291.35	0.396614589	0.064161904	0.401546489	0.506302758	335.1	0.890320492	0.063581422	0.576183064	0.586512717
ABCF2	183.4	0.401761557	0.065182618	0.403607636	-0.043178547	196.6	0.498242639	0.061954282	0.185748871	-0.07301128
ABCF3	295.05	0.200811423	0.062060827	0.200589038	0.299114132	319.8	0.548394309	0.06529297	0.236093376	0.326370574
ABCG1	85.8	-0.26132853	0.062297441	-0.2595944	-0.158897087	51.9	-0.819637991	0.074430079	-0.513095743	-0.56084651
ABCG2	102.9	-0.071474447	0.062162112	-0.072240615	0.155356014	200.9	1.165965202	0.14437359	0.723454371	-0.144871116
ABCG4	123.85	0.338776154	0.062892356	0.33754875	0.150765404	67.6	-0.647076906	0.096860435	-0.265726395	0.16133085
ABCG5	15.7	0.666501245	0.064428707	0.68441419	0.258761535	15.1	0.867719432	0.080251299	0.554723491	0.222575448
ABCG8	30.55	-0.192446506	0.061846833	-0.190357279	-0.14135716	24.4	1.392571166	1.017101754	0.164654872	-0.838337962
ABHD10	241.2	0.170409974	0.062340467	0.167657497	0.326069369	152.8	-0.930651573	0.270532309	-0.27867421	0.523812956
ABHD11	116.6	-0.283153851	0.062825028	-0.285545441	0.191255418	137.7	-1.139817754	0.216887296	-0.594571604	-0.175829395
ABHD12	194.8	0.129656879	0.0620617	0.127031332	0.206512192	135.8	-0.824500407	0.143464565	-0.361398983	0.032646167
ABHD12B	10.3	0.142773995	0.061827514	0.142857391	0.3353353	28.2	-2.294079502	1.016937048	-1.16321567	-2.211882255
ABHD13	740.9	0.24794636	0.062437741	0.24899948	0.167618909	1116	-1.658134559	2.048599645	-0.052194946	1.515286096
ABHD14B	113.15	-0.173456894	0.062378103	-0.173837746	-0.251136801	91.6	-0.608127357	0.0744117	-0.281433926	-0.39153878
ABHD15	60.05	-0.238406991	0.063132481	-0.236336771	-0.173223503	44	-0.547406931	0.067374206	-0.23351634	0.092418111
ABHD16A	255.25	-0.696560537	0.069310993	-0.726181336	-0.236048349	251.3	-0.763452947	0.066487281	-0.458764237	-0.235772284
ABHD16B	33.2	0.141903992	0.061825498	0.14569458	-0.072486467	28.3	0.87598953	0.163626382	0.394599022	-0.261265767
ABHD2	445.1	-0.556309381	0.066237909	-0.562624559	-0.324274401	496.9	-0.76049647	0.083109743	-0.416522108	-0.19237142
ABHD3	58.05	0.847538338	0.07237181	0.864571393	0.507917362	54.6	1.023311039	0.086963989	0.685976707	0.441573552
ABHD4	232.9	-0.707763842	0.068885336	-0.718217496	-0.357671283	200.4	-0.973810173	0.063843892	-0.644828102	-0.383567571
ABHD5	431.15	-0.257645937	0.062320402	-0.257928778	0.248186488	306	-0.674535806	0.129588304	-0.22272414	-0.282996944
ABHD6	241.1	-0.251436692	0.062212308	-0.255581957	-0.065577338	127	-0.803706522	0.096902186	-0.438320103	-0.39584211
ABHD8	88	-0.609029145	0.064392455	-0.624791563	-0.181711427	93.8	-0.821808068	0.083230597	-0.487135369	-0.129835227
ABI1	266.05	-0.08366513	0.061784899	-0.08205627	-0.308991529	295.2	-0.700417351	0.11913743	-0.274406587	-0.216295448
ABI2	831.35	-0.108485914	0.063198435	-0.107127172	0.254614689	961.6	0.591500629	0.078229292	0.248541185	0.363403234
ABI3	65.4	0.173303628	0.061788068	0.172775549	-0.018859683	99.7	1.302047881	0.163373743	0.838167283	-0.154633855
ABI3BP	51.25	-0.071895192	0.062745168	-0.070877793	0.032141499	29.8	1.538952902	0.516212926	0.662463772	-0.090030529
ABL1	577.85	0.080223264	0.061731794	0.081790849	0.45808514	321.3	2.251972085	2.049480398	0.451617297	0.456761382
ABL2	291.2	0.591642896	0.067499381	0.600520212	0.334823498	297.7	0.671699629	0.067562847	0.363123261	0.409046199
ABLIM1	392.1	-0.628585676	0.067344086	-0.627465134	-0.421523521	393.5	-0.677841711	0.068763059	-0.369234436	-0.461007656
ABLIM2	61.3	0.128269031	0.062113207	0.129509004	0.29240747	47.3	0.92566355	0.349797562	0.184941214	-0.286194095
ABLIM3	209.5	-0.057106496	0.061708233	-0.056585478	-0.374864813	1244.3	-1.909996757	1.016310337	-0.652289234	-0.913771711
ABO	81.9	-0.429565923	0.06347498	-0.426863765	-0.129651929	182.7	-1.098100483	0.350503726	-0.355661055	-0.044541062
ABP1	26.95	0.291016262	0.062886941	0.29508753	-0.212914332	26.2	0.390581382	0.068828095	0.071329478	-0.391215342
ABR	213.55	-0.835244	0.070526376	-0.842582222	-0.174595726	164.6	-0.973762509	0.061862492	-0.676752541	-0.311597793
ABRA	22.85	-0.011448205	0.061757811	-0.012678911	-0.228451553	26.6	0.60816677	0.080215793	0.279099027	-0.396914845
ABT1	80.1	0.465426401	0.064309409	0.46985893	0.488158276	101.4	0.852140078	0.085016404	0.513169504	0.742489273
ABTB1	90.05	-0.390700631	0.064866069	-0.392795837	-0.609956236	97.2	-0.581806095	0.075207593	-0.244971722	-0.532100855
ABTB2	73.6	-0.36776518	0.063378874	-0.367630718	-0.489893566	49.1	-0.968394129	0.083519669	-0.636190212	-0.921906154
ACAA1	71.25	0.433114691	0.066436511	0.433220005	0.284527457	94.6	1.359698894	0.097074028	0.962352964	0.554378948
ACAA2	162.3	-0.210629839	0.062425479	-0.21202075	-0.016046927	284.2	-1.835382794	1.016236271	-0.567440907	0.461960967
ACACA	431.75	-0.075732496	0.061794886	-0.076522711	0.177651915	755	1.168352872	0.224932006	0.594776308	2.122885954
ACACB	101.15	-0.196496239	0.063063631	-0.194039816	-0.583475133	81.9	-0.688042454	0.063418411	-0.387148594	-0.694892819
ACAD10	186.25	-0.127187451	0.062118167	-0.125490891	-0.21166028	221.3	0.618252679	0.087280045	0.256264634	-0.031931013
ACAD8	334.45	-0.35786952	0.063211802	-0.357186595	0.001021688	313.5	-0.662772712	0.062510366	-0.368411358	-0.099417849
ACAD9	463.1	-0.110673478	0.06176947	-0.112151044	0.232495016	390.3	-0.483014178	0.091903798	-0.099235511	0.268009821
ACADL	19.05	-0.076752501	0.062339368	-0.076137577	0.202856152	41.9	0.701182227	0.070480783	0.400185915	0.427392697
ACADM	761.1	-0.021530773	0.062161495	-0.020455921	0.123976152	1003.7	1.145868111	0.16071973	0.669519725	-0.455625876
ACADS	49.55	0.117628767	0.062432307	0.118712659	-0.054226936	56.3	0.484349102	0.067527484	0.166695668	0.036792344
ACADSB	149.7	-0.663332859	0.065654872	-0.675210045	-0.019890535	152.4	-0.725326896	0.067724148	-0.423074218	0.037640007
ACADVL	508.45	-0.798411768	0.070400642	-0.798723331	-0.919749417	574.6	-1.285686685	0.129088579	-0.855127975	-0.75535152
ACAN	21.6	0.502752728	0.064316924	0.508135542	0.145607675	20.1	0.964067624	0.118363156	0.578601372	-0.127432701
ACAP2	296.5	-0.062166095	0.061822374	-0.061124662	-0.243128597	423.5	-1.466462147	1.01623	-0.216036076	-0.591781475
ACAP3	264.65	0.343395389	0.062861988	0.34291055	0.151171483	144.7	2.136076	2.05189897	0.333485603	0.76773861
ACAT1	279.95	-0.250054436	0.062431377	-0.253451271	0.083986399	443.8	0.590487036	0.119869309	0.155319864	0.852863458
ACBD3	676.45	-0.258392332	0.063194208	-0.260053302	0.013908708	524.8	-0.712676762	0.185300947	-0.171103674	0.330093494
ACBD4	67.1	-0.195350589	0.062469193	-0.194392291	-0.107251457	73.6	-0.465304432	0.079895224	-0.109062516	-0.128508937
ACBD5	177.05	0.34843966	0.064728633	0.349350881	0.425808075	139.7	1.363597622	0.349775264	0.656047363	-0.018083868
ACBD6	127.6	-0.117697003	0.061787353	-0.117714394	-0.038219011	94.7	-0.790684276	0.14344778	-0.326806978	0.152999169
ACBD7	96.5	-0.111570572	0.061928088	-0.110467771	0.122955653	202	1.546172121	0.272523277	0.921563452	-0.327512622
ACCN1	23.9	-0.401191775	0.06506419	-0.399057042	-0.065853321	24.8	-0.518004915	0.070405943	-0.193690462	-0.211685962
ACCN2	740.1	-0.404670119	0.063479562	-0.403336736	-0.226905924	974.6	-1.000173383	0.118389795	-0.589785088	-0.162303302
ACCN3	119.1	0.165241737	0.062667786	0.166293202	-0.295179427	187	0.71828736	0.092510635	0.351433773	-0.434681136
ACCN4	20.5	0.664570712	0.065192702	0.671804284	0.208514916	21.8	0.788685162	0.062243311	0.507805588	0.13843988
ACCN5	11.5	-0.374734981	0.063061085	-0.373229454	0.241945328	15.7	0.99420383	0.273879562	0.400581204	0.162958343
ACCS	71.95	0.170056938	0.061756731	0.169612452	-0.016842695	57.1	0.483560116	0.083355592	0.118016886	0.163046279
ACCSL	19.4	0.350111958	0.062436945	0.35234726	-0.190898528	18.6	0.637523698	0.07698233	0.322285727	0.129214992
ACD	159.2	-0.603251894	0.066284121	-0.60793848	-0.309115885	166.3	-0.714811037	0.072592465	-0.396911235	-0.197427772
ACE	49.15	0.172990148	0.062108956	0.171913619	-0.209017751	36.8	1.851550976	1.020277863	0.609688557	-0.715776412
ACE2	28.25	-0.180816525	0.061941158	-0.180454911	-0.290058547	22.9	1.295430687	0.516646862	0.414874684	-0.163877208
ACER1	30.05	0.299249399	0.062888717	0.302245975	0.324592992	24.2	1.963934837	1.01611929	0.748417842	-0.257029171
ACER2	95.35	-0.189118811	0.061929449	-0.190484377	-0.101046631	71.1	-0.724133821	0.079843583	-0.391855914	-0.386139308
ACER3	264.35	-0.124850772	0.061849779	-0.123277307	-0.028786503	162.6	0.458305692	0.118368661	0.037931715	0.203956388
ACHE	94.55	-0.222831203	0.063509238	-0.223846491	-0.321854967	180	-1.81030099	1.016035384	-0.540205355	-0.296999395
ACIN1	633.9	0.673114638	0.067529786	0.680674718	0.006149571	661.6	0.715538472	0.063847455	0.414877068	-0.091104823
ACLY	1229.2	0.377407876	0.064393847	0.379180304	0.400349747	596.3	-1.478422839	0.147004642	-0.984844995	0.157343359
ACMSD	14.95	0.362219568	0.062782594	0.366445388	0.379351488	17.1	0.589466237	0.080370414	0.261665991	0.249215162
ACN9	63.1	0.02970347	0.062383073	0.030467993	0.702542456	47	1.963896781	2.047693003	0.215652424	1.617942333
ACO1	546.2	0.209774941	0.062413481	0.210567649	-0.22538636	696.8	0.711084968	0.092768747	0.346546324	-0.199947725
ACO2	677.55	0.221086891	0.062337768	0.218449347	-0.220763167	809.4	0.523747108	0.09160709	0.14256901	-0.018303786
ACOT1	73.55	-0.442867322	0.065198678	-0.447005925	0.073034478	90.7	-1.114863237	0.266939415	-0.489409312	-0.236199099
ACOT12	25.85	0.132474323	0.06266239	0.131194743	0.364638671	23.3	0.909698054	0.183877267	0.4030869	0.470645495
ACOT13	233.8	0.020976318	0.061760199	0.021014888	0.229341698	269.6	0.679483074	0.06280517	0.385579696	0.260969755
ACOT2	94.45	-0.519143226	0.06519007	-0.519433298	0.076446101	79.2	-0.996905254	0.063194093	-0.69199411	-0.241761292
ACOT4	17.1	-0.231731899	0.06231518	-0.232523176	-0.028690955	13.8	1.577384453	0.516547824	0.756696177	0.179604556
ACOT6	25	0.173789719	0.061733437	0.172223682	0.227611026	23.9	0.480880423	0.074557725	0.1498245	0.190620167
ACOT7	94.4	0.105892753	0.061805123	0.104746723	0.09209127	61	1.843791792	2.108456153	0.107635068	0.557350594
ACOT8	168.95	0.364879822	0.063896656	0.369221406	-0.005637008	152.8	0.870467017	0.110499156	0.483613653	0.161383372
ACOT9	152.15	0.080099835	0.062473179	0.081619408	0.367163017	291	-1.892867513	1.019226847	-0.633690956	-0.023373531
ACOX1	356.15	0.266433613	0.06288392	0.264731788	0.198543068	443.8	0.431023883	0.069301895	0.094783984	0.111478338
ACOX2	55.65	-0.649851772	0.067379007	-0.656693984	-0.406875871	87.3	-1.052652143	0.160260073	-0.578395302	-0.32086532
ACOX3	277.75	-0.226226712	0.0632496	-0.221152604	-0.345533609	299.2	-0.71327961	0.102425921	-0.327806366	-0.066340445
ACOXL	13.5	0.006201231	0.061797427	0.006135288	0.333658636	11.9	-0.429350538	0.109608864	-0.051992989	0.763730272
ACP1	629.75	-0.058222939	0.061841258	-0.05834305	0.528432295	754.7	0.593779984	0.075300048	0.262912096	0.641947403
ACP2	388.05	-0.287198137	0.062474999	-0.28667548	0.196065352	375.5	-0.455763066	0.062168773	-0.141155283	0.284167739
ACP5	20.35	0.448735061	0.063518701	0.451201066	-0.150335304	16.4	1.91079993	0.517062883	1.093563043	-0.402065404
ACP6	110.15	-0.545144972	0.066234895	-0.547438953	-0.07070598	122.8	-0.676444825	0.086867833	-0.323748684	-0.386297243
ACPL2	163.8	-0.065090415	0.062118235	-0.062494914	-0.115490336	78.5	1.524405316	2.048129948	0.018636593	-0.100538288
ACPP	16.65	-0.220412802	0.063836477	-0.218701267	0.081231794	35.7	-1.903255466	1.016120794	-0.693271739	-1.585794377
ACPT	63.1	0.351349735	0.062380311	0.350922986	0.291018263	71.1	0.788336064	0.068942591	0.488891002	0.00100575
ACR	34.65	-0.231627602	0.063770272	-0.230669527	0.13116182	29.4	-0.385197622	0.070790148	-0.054768658	-0.208426739
ACRBP	119.7	-0.065287303	0.062809644	-0.063976873	-0.195097259	64.1	-0.982813245	0.269616827	-0.329497314	0.592959569
ACRC	61.5	0.538978132	0.064167125	0.547688083	-0.123431357	56.8	0.802216731	0.084618604	0.463327609	0.02257756
ACRV1	27.35	-0.219965748	0.063610046	-0.222994206	0.449802625	40	-0.698999211	0.217715778	-0.119534767	0.583060419
ACSBG1	38.3	-0.053247391	0.061997515	-0.05431854	0.274425416	26.1	1.685717535	1.016676225	0.423591674	-0.549195148
ACSBG2	16.2	0.029259145	0.062822479	0.027981549	0.405049984	18.3	0.639012725	0.093079448	0.301828773	0.528491654
ACSF2	20.25	-0.31488938	0.064465223	-0.318482864	-0.274924082	51.9	-2.18496997	1.017246772	-0.99020648	-1.559734176
ACSF3	140.1	-0.319386345	0.063616457	-0.318894273	-0.528413571	102.6	-1.001499003	0.069466821	-0.676112956	-0.306128041
ACSL1	223.65	-0.191373086	0.061756913	-0.19134799	-0.073950084	173.9	-0.703415691	0.072580834	-0.381542441	-0.246903638
ACSL3	352.15	0.401588548	0.063572713	0.401822019	0.559330664	345.5	0.599727987	0.067510208	0.286779315	0.526053772
ACSL4	221.4	-0.656165182	0.065333765	-0.656555135	0.032474511	235.7	-0.787114475	0.072719868	-0.467158185	0.188689776
ACSL5	40.15	0.141894636	0.061850725	0.141929421	0.034115152	36.2	-0.424423344	0.067405382	-0.101544198	-0.048167084
ACSL6	98.6	-0.193387154	0.062735232	-0.193703223	-0.144708265	120.3	-0.748462894	0.102596516	-0.367447537	-0.58243387
ACSM1	18.6	0.143605964	0.061704526	0.145662877	0.70950287	16.7	0.83283907	0.183708871	0.335543271	0.44202263
ACSM2A	14	-0.284773216	0.062396344	-0.284210437	-0.02865207	19.5	-1.919587775	2.048770473	-0.234780283	0.341358796
ACSM5	32.3	-0.13070439	0.062073922	-0.128718093	-0.091575901	47.6	0.897331107	0.161126078	0.420871799	-0.054401541
ACSS1	65.35	0.057356426	0.06200478	0.056881435	0.147018406	48	-0.940476572	0.083240117	-0.610273877	-0.441463622
ACSS2	105.25	-0.405169766	0.064255233	-0.408098617	-0.716365861	172.6	-1.983981828	1.016015674	-0.728389177	-0.446424115
ACSS3	50	-0.028980258	0.062700116	-0.027733241	-0.159735742	86.8	-0.485380042	0.109809061	-0.072375367	-0.29465792
ACTA1	92.6	0.300568571	0.062456221	0.306185987	-0.230777861	136.9	1.080329597	0.218908244	0.521835433	1.215009257
ACTA2	332.65	0.246385284	0.06213584	0.250251467	0.146234886	128.7	0.760969799	0.160886366	0.26350878	0.67496552
ACTB	7485.8	-0.27161237	0.062433744	-0.271677628	-0.637261921	6176.2	-1.018890975	0.103560586	-0.644184639	-0.499500834
ACTBL2	8.2	-0.057408783	0.062056008	-0.057642251	-0.042511803	9.1	0.405920457	0.076965535	0.092502259	0.080674223
ACTC1	101.6	-0.250118804	0.063066757	-0.249992159	-0.349435257	313.6	-0.881646951	0.118248275	-0.482922676	-0.898237681
ACTG1	6735.65	0.408572464	0.06338762	0.411089669	0.053261021	7295.9	0.708366349	0.06425173	0.413882206	-0.244298467
ACTG2	74.05	0.017352904	0.061622373	0.018993779	0.091562147	409.6	0.958117388	0.185610545	0.436291024	0.047083141
ACTL6A	144.1	0.308981359	0.063526287	0.313125392	0.434664454	93.3	1.182906691	0.516292093	0.275014439	0.282760774
ACTL6B	418	-0.401615962	0.063024354	-0.406021652	-0.067770755	672.1	-2.294094075	2.04879124	-0.487701283	-0.076897817
ACTL7A	12.8	0.266512656	0.061794273	0.264943633	0.120328414	10.8	1.194540139	0.350172252	0.530480202	-0.94856944
ACTL7B	54.65	0.203867231	0.062471395	0.200905087	-0.471371236	48.3	0.524225656	0.118474053	0.094926799	-0.505131306
ACTL8	25.75	0.044393389	0.061635868	0.045144099	-0.000288231	22.2	0.923919552	0.18439632	0.418462434	0.108048389
ACTL9	63.2	-0.007141475	0.061612136	-0.007246432	-0.118082932	53.1	1.561995259	1.016144816	0.296822767	-0.177722672
ACTN1	513.7	-0.135907334	0.062053471	-0.134115041	-0.184027231	1345.1	-1.373621009	1.016570261	-0.128978389	-0.554130443
ACTN2	37.2	0.314151516	0.062878103	0.313368029	0.413830552	56.8	0.565403207	0.07488985	0.23193012	0.615067168
ACTN3	22.6	0.152777089	0.061815088	0.153902143	0.169233307	28.8	0.71347684	0.102664638	0.338748114	0.685047679
ACTN4	1804.9	0.068268806	0.061601605	0.067513384	0.048222766	1424.4	1.21098499	0.350913111	0.480064428	0.634017636
ACTR10	580.8	-0.19446373	0.061777847	-0.191757742	-0.201074429	378.4	-1.080211227	0.160909567	-0.603418769	-0.32830747
ACTR1A	609.95	-0.071139279	0.063281119	-0.072000633	0.082221426	432.3	-0.934896771	0.082201479	-0.605114938	0.007456231
ACTR1B	167.45	0.40198645	0.064384172	0.40112805	0.187255714	148.5	0.724755019	0.102248956	0.335827303	0.140343532
ACTR2	1418.85	0.256556151	0.063555178	0.256251318	0.027704	1900.6	0.966119185	0.144269603	0.513012336	0.045712458
ACTR3	990.5	-0.116743228	0.061861378	-0.116009441	0.010027575	1351.9	0.592903313	0.143910289	0.114685704	-1.963980092
ACTR3B	374.3	-0.534322653	0.064398662	-0.533838039	-0.184760123	424.9	-0.613196312	0.074499649	-0.282650723	-0.547757701
ACTR3BP2	7.25	0.168216923	0.062256079	0.168249889	0.636331683	7.4	0.239070594	0.063252974	0.003653416	0.67938079
ACTR3C	31.05	-0.452293875	0.063651269	-0.455330187	0.089161292	37.7	-0.739099573	0.096913411	-0.374317035	0.053718435
ACTR5	170.85	0.525441322	0.066231227	0.535340498	0.268464483	160.5	0.70059177	0.086712365	0.34954861	0.059140704
ACTR6	68.3	-0.247776737	0.0625226	-0.250666252	0.043132983	74.8	-0.490142238	0.077582736	-0.139808642	-0.24708123
ACTR8	272.75	-0.295662102	0.062352899	-0.299344356	0.049129294	190.3	-0.940097815	0.09676896	-0.567697209	0.247337514
ACTRT1	10.1	0.178299526	0.062460915	0.182271322	-0.10504945	8.5	1.08057489	0.516957316	0.239258783	0.348115168
ACTRT2	32.15	0.437469321	0.063894631	0.438892424	-0.052484631	30.5	0.733203034	0.087378343	0.39324287	0.146421419
ACVR1	309.95	0.300626268	0.062459155	0.297235223	-0.289998809	140.8	-1.132441562	0.185102151	-0.624842989	-0.459600121
ACVR1B	208.1	-0.175851005	0.062041194	-0.173248353	0.217020958	281.9	1.002086393	0.161200843	0.522993213	0.253441056
ACVR1C	43.45	0.47965355	0.063540281	0.485277564	0.197852604	27.1	2.264850304	2.050499714	0.472905695	-0.666319804
ACVR2A	263.45	0.317380104	0.06291429	0.321012575	0.032273397	495.7	1.481290671	0.163724064	0.994174528	-0.468177133
ACVR2B	150.85	0.260650026	0.061930488	0.254107738	0.370099993	134.2	0.81495912	0.092049795	0.455687288	0.158509723
ACVRL1	62.75	0.483990599	0.063640216	0.479165532	0.144778988	81.9	0.880351653	0.078150019	0.555503584	0.32495378
ACY3	30.75	0.188660117	0.062422207	0.187318858	-0.161032206	29.4	0.425604579	0.074601039	0.088216284	-0.004057887
ACYP1	135.4	-0.182599177	0.061719943	-0.179727647	0.062530876	96.3	-0.885030449	0.129541291	-0.457981555	-0.372457586
ACYP2	84.55	-0.174600249	0.061858427	-0.174265713	-0.066124751	79.1	-0.424939621	0.063234246	-0.108989502	-0.079351106
ADA	45.3	0.67103141	0.065310461	0.68206184	0.107164532	40.9	0.977003084	0.10978216	0.591945108	0.222118459
ADAD1	9.4	0.009052356	0.061996898	0.009298574	0.280231474	8.3	2.076153273	1.016281941	0.983617484	-0.279393517
ADAD2	45.1	-0.060391215	0.061802394	-0.061628728	-0.093326394	41.8	-0.391844928	0.068246916	-0.067873166	0.043731507
ADAL	154.35	-0.14526726	0.061730729	-0.14491791	-0.107007365	112.8	-0.689477251	0.111077875	-0.273764	0.564260451
ADAM10	1021.45	0.084572127	0.062506674	0.083759471	-0.163356023	1335.6	-0.626698165	0.350077769	-0.007259986	-0.499808619
ADAM11	149.25	-0.770521764	0.070701187	-0.800426418	-0.05251223	177.6	-0.885135954	0.091272444	-0.527317693	-0.178977666
ADAM12	92.7	-0.208065034	0.062442366	-0.204032708	-0.409233963	43.2	-1.600057578	0.110718077	-1.175768919	0.028178573
ADAM15	112.9	-0.007469614	0.062042785	-0.007302945	-0.008264223	71.9	-1.057949804	0.096933106	-0.682759091	-0.502651673
ADAM17	279.95	0.294193462	0.06296314	0.294638718	-0.098737836	243.1	-0.501928479	0.07051362	-0.168098971	0.096349849
ADAM18	7.6	1.17280292	0.073256819	1.046751512	0.292142148	7.6	1.17280292	0.073256819	0.858737712	0.292142148
ADAM19	151.95	-0.271428281	0.062369925	-0.965844429	-0.206275766	513.9	-2.2812952	1.016997773	-1.060440686	-2.303760659
ADAM2	10.5	0.060986482	0.062685386	0.968283925	0.147459853	13.6	-0.848648904	0.517063062	-0.056736655	0.353894274
ADAM20	116.8	0.119142521	0.06183536	0.96169646	-0.08875411	72.7	0.781931054	0.184037191	0.250412466	-0.363905022
ADAM21	18	-0.214954649	0.062467742	-0.966601516	0.381306728	14.5	-0.572599549	0.072843862	-0.252813121	0.323282587
ADAM22	186.3	0.058713933	0.061764038	0.961141675	0.082018805	362.3	-1.112872775	0.350046812	-0.374715537	-0.076264011
ADAM23	291.7	-0.285091093	0.063190773	-0.972179378	-0.137453633	266.1	-0.614082153	0.062270671	-0.314739576	-0.263425535
ADAM28	58.95	0.104723252	0.061732709	0.960897881	-0.133098537	123.9	-1.269676868	0.519573116	-0.362317638	-0.628529373
ADAM29	13.5	0.322053227	0.062355739	0.965734585	0.296516801	14.4	0.666446867	0.062414819	0.405099187	0.448888824
ADAM30	12.2	0.493079005	0.06384826	0.977223952	0.31503494	11.6	0.779052264	0.096346007	0.439378949	0.139829442
ADAM32	68.2	0.023119022	0.061591541	0.022453687	0.311540726	155.2	1.004462058	0.110127627	0.628071151	0.621163685
ADAM33	48.4	-0.011820137	0.061728737	-0.012301787	-0.206759019	37.5	2.254697485	1.017107924	1.047838462	-0.713685417
ADAM3A	14.3	0.32894291	0.063516675	0.331488	0.012847783	16.7	0.8460671	0.078212089	0.548587152	-0.053814751
ADAM5P	8	0.470717582	0.063018418	0.468487031	0.210743301	8.4	0.687938343	0.063532014	0.433705474	0.241029808
ADAM6	16	0.419788089	0.062933317	0.425170685	0.083250597	15.6	0.63418858	0.072321329	0.340312772	0.064204104
ADAM7	8.5	0.514290171	0.064225593	0.51735005	0.413139743	7.7	1.000055744	0.184000914	0.550570058	0.23311549
ADAM8	44.85	0.031561319	0.061706761	0.031557415	-0.166914724	40.7	-0.51667331	0.064638776	-0.208035147	0.106569914
ADAM9	333.45	0.299206027	0.063185072	0.299597507	0.199534321	218.3	0.994695647	0.349885145	0.2504404	0.265165202
ADAMDEC1	17.45	0.393397859	0.064193467	0.398332983	-0.112356555	15.3	0.914495547	0.142909807	0.481992713	0.539941038
ADAMTS1	97.75	-0.354695607	0.062737153	-0.356706332	-0.135415583	92.9	-0.453578064	0.062650871	-0.139717532	0.053385262
ADAMTS10	206.75	-0.023953327	0.062207767	-0.023193559	-0.066107985	54.6	-1.184843025	0.217599043	-0.628878648	-1.591519992
ADAMTS12	34	-0.006479273	0.061738611	-0.006817711	-0.312248294	22.5	1.243469221	0.516940595	0.34099076	-0.369850383
ADAMTS13	84.05	-0.425373645	0.065109187	-0.430454566	-0.218387137	59.2	-1.047980361	0.130578838	-0.627630272	0.46516163
ADAMTS14	37.35	0.362568874	0.063744826	0.36677122	-0.110506727	92.4	1.006016141	0.143195354	0.566167184	-0.101170739
ADAMTS15	36.6	-0.068505849	0.062282197	-0.070713492	0.296407358	43.7	-0.482887022	0.118523289	-0.061417641	-0.000824216
ADAMTS16	44.1	-0.146710729	0.061951319	-0.146287437	0.237437348	130.5	-1.813267158	2.047698348	-0.121545645	-0.247091216
ADAMTS17	47.1	0.414039236	0.063648349	0.418299927	0.125510584	56.7	0.767926194	0.062271452	0.478035396	0.090096599
ADAMTS18	28.55	-0.008278985	0.063094613	-0.00793152	0.237888328	185.5	1.182164042	0.161763753	0.724341598	-0.004439224
ADAMTS19	22.5	0.378390269	0.062647791	0.374100014	0.09024043	19.1	1.450664652	0.219016815	0.920432178	0.323527297
ADAMTS2	88.1	-0.072634734	0.061830044	-0.071949906	-0.135461695	58.7	1.06467854	0.183932953	0.554783561	-0.065665957
ADAMTS20	14.1	0.28434843	0.063150354	0.285321658	0.230872992	32.4	-1.693879365	1.016557143	-0.495784434	0.150468966
ADAMTS3	26.95	0.176776582	0.061999904	0.176866398	0.358408734	68.6	0.980117209	0.102858804	0.615896538	0.299968872
ADAMTS4	59.6	-0.520015868	0.064261673	-0.526768871	-0.283971261	48.2	-0.652035449	0.067454393	-0.34582845	-0.301764461
ADAMTS5	50.2	-0.061798181	0.061869919	-0.061083901	0.073620055	98.1	-0.770483035	0.118619061	-0.355551548	-0.302019339
ADAMTS6	31.2	-0.000878558	0.062745528	-0.000750326	-0.23207789	21.8	-0.456949418	0.091310757	-0.077764624	0.117437408
ADAMTS7	229.15	-0.009146209	0.062028157	-0.00920721	-0.167387582	474.4	-1.663534829	1.016704084	-0.392598289	-1.854627413
ADAMTS8	33	-0.237613961	0.063929005	-0.234441159	-0.209895337	32.2	-0.359593738	0.062906088	-0.053299551	-0.093798001
ADAMTS9	112.4	0.368935768	0.063353822	0.369030293	0.048020503	55.6	0.822368102	0.266803741	0.167920913	0.003412688
ADAMTSL1	43.4	-0.334835516	0.062881381	-0.334358313	-0.045472004	196.7	-2.369965441	1.016729436	-1.167038636	-2.02719719
ADAMTSL2	67.4	0.111673743	0.061685537	0.112488548	0.2216234	46.2	2.202766731	2.07907893	0.390344718	0.357514226
ADAMTSL3	86	-0.279654218	0.062878387	-0.282620863	-0.078213475	37.7	1.266433743	0.51628026	0.366388454	0.930982236
ADAMTSL4	40.9	0.310881073	0.06250237	0.314079038	-0.18459907	31.7	-0.783825348	0.143126674	-0.327819186	-0.222145433
ADAMTSL5	28.7	0.345555902	0.062927223	0.343650037	-0.312616588	31.1	0.44682576	0.066497423	0.133484118	-0.109627209
ADAP2	124.35	0.259152383	0.062900967	0.262582616	-0.067492176	127.4	0.409875743	0.06282406	0.096440819	-0.068411417
ADAR	505.5	0.860941083	0.070546743	0.82862745	0.322338465	523	1.044339047	0.067501939	0.741640373	0.24691242
ADARB1	448.75	-0.501115944	0.06620117	-0.502519692	-0.57513698	441.3	-0.555613543	0.066264781	-0.23819017	-0.542758501
ADARB2	119.85	-0.237848025	0.063226008	-0.239719156	-0.123862792	254.8	-0.547998381	0.118845517	-0.10961586	-0.293134768
ADAT1	224.05	-0.593953123	0.063908035	-0.602218635	0.219656882	166.8	-0.809840835	0.080650676	-0.46424212	0.492725557
ADAT2	123.5	0.369042932	0.062838853	0.367343438	0.620485855	141.2	0.741990906	0.062015324	0.45249683	0.603362142
ADAT3	121.35	-0.01553853	0.06246652	-0.014257225	-0.069462092	161.4	-1.859303688	1.015970403	-0.611434355	-0.088409667
ADC	150.3	-0.214472496	0.062096042	-0.21334685	-0.497456991	163.6	-0.543890485	0.079738013	-0.19600368	-0.573544734
ADCK1	87.6	0.073096248	0.06203894	0.073146226	-0.144945688	63.8	-0.77472303	0.120370049	-0.360247035	0.828629079
ADCK2	69.5	0.143005526	0.061947876	0.141637212	0.417240971	86.2	0.439629718	0.069732353	0.109564006	0.376326423
ADCK3	203.8	0.484980934	0.063917457	0.489783559	0.16194772	177.9	0.736822537	0.087488396	0.387028422	-0.07215445
ADCK4	164.1	-0.659553704	0.067338029	-0.650300497	-0.191515698	197.5	-2.473083634	1.015671028	-1.252312967	-0.462498477
ADCK5	51.2	0.834901238	0.07238896	0.843871081	0.450303128	55.5	1.134440504	0.065281143	0.826934553	0.455286687
ADCY1	468.55	0.316305474	0.063407407	0.318369884	0.142386584	127	-1.124195642	0.268073636	-0.495040698	-0.993775464
ADCY10	13.4	0.334680363	0.063176197	0.332780488	0.101109692	12.7	0.524874409	0.08324594	0.191345543	0.048153217
ADCY2	118.05	0.100595095	0.0617427	0.099576715	0.347129387	634.5	1.320662879	0.2211075	0.783631925	0.518351359
ADCY4	60.45	0.204121683	0.061832532	0.202208653	0.375840946	42.3	0.690458806	0.351173419	0.021387336	0.115587771
ADCY5	172.75	-0.261252293	0.063246052	-0.260644833	-0.303833031	65.3	-0.995439847	0.096762572	-0.609653173	-0.227716111
ADCY6	214.45	-0.500424148	0.063362074	-0.514878393	0.035120882	157.7	-1.155139641	0.120024844	-0.758307619	-0.67287566
ADCY7	75.75	0.275841173	0.062440974	0.278467028	0.133636799	50.5	2.368686754	2.048706731	0.568737935	0.645107996
ADCY8	41.7	-0.232613322	0.062385413	-0.234690789	0.020109743	35.1	-0.481246486	0.064384756	-0.165790154	-0.002156398
ADCY9	185.95	0.25608995	0.062379328	0.261654057	0.396507534	146.4	0.889639429	0.160514981	0.406481291	0.733246383
ADCYAP1	169.75	-0.674455909	0.067585526	-0.696162223	-0.350326169	461.2	-1.412422553	0.217114511	-0.870578968	-0.387404825
ADCYAP1R1	350.7	-0.75826645	0.067596595	-0.7480984	-0.267006923	321.4	-0.987571733	0.066959974	-0.679821206	-0.330714137
ADD1	597.15	0.035306805	0.061959913	0.035998732	-0.018214335	727.9	0.728509258	0.102577275	0.33783281	0.399804068
ADD2	643.2	0.010809211	0.062188414	0.011252367	0.130184161	368.9	-0.7428311	0.144035691	-0.27277099	0.191494096
ADD3	261.8	0.082589401	0.061720668	0.083494699	0.251626833	236.6	0.565104446	0.079698759	0.216423055	0.267251393
ADH1A	15.75	0.108825655	0.061804439	0.10853801	-0.305134235	12.5	1.08406729	0.350064211	0.377084019	0.226912874
ADH1B	13.15	0.344495101	0.062331272	0.346471489	0.28543022	10.6	1.230968285	0.266815019	0.654234522	0.244310098
ADH1C	14.2	0.238827515	0.062329387	0.242136977	-0.170079893	22.7	-0.795539469	0.267399543	-0.171322918	-0.503493649
ADH4	9.6	0.118157979	0.061691988	0.115815797	0.039957972	11.1	-0.251081802	0.16075132	-4.52E-05	-0.062003191
ADH5	324.2	-0.289246501	0.061904696	-0.287968069	0.292697471	268.2	-0.634320657	0.084485293	-0.28167347	-0.159302126
ADH6	9.6	-0.349056236	0.0648832	-0.351083633	-0.383369152	10	-0.641782877	0.091232498	-0.317023503	-0.520447283
ADH7	13.25	-0.234924662	0.062410452	-0.236153555	0.039530238	12.9	-0.369894669	0.062342053	-0.072443007	0.160339041
ADHFE1	105.25	0.018803317	0.061895133	0.018035207	-0.172802226	56.5	0.728097941	0.221429249	0.137143761	1.052133354
ADI1	273.6	-0.285727176	0.062394804	-0.288433969	-0.132028527	424.5	-0.589924676	0.160550913	-0.087616975	0.474153267
ADIG	30.55	0.148057105	0.061981585	0.146842678	-0.402151833	24.9	-0.926387912	0.161860749	-0.460460491	-1.211927704
ADIPOQ	15	0.125096038	0.061622603	0.123121061	-0.024084961	18.3	1.121601363	0.111781566	0.74375777	0.007064606
ADIPOR1	773.9	-0.116966234	0.062087934	-0.116569972	0.401146004	1124.6	1.004828389	0.185722298	0.483179506	-0.921246697
ADIPOR2	221.7	0.334200574	0.063518517	0.338134058	-0.016680354	168	1.901795831	1.01609912	0.633179497	0.206210225
ADK	304.8	-0.039271145	0.061772771	-0.039442	0.295943033	200.9	0.756480082	0.517920655	0.008289277	1.339133449
ADM	79.15	0.124101033	0.061743771	0.124582156	0.158762959	56.5	0.940924205	0.266817263	0.300748521	-0.098315175
ADM2	58.05	0.38459303	0.062953446	0.389145342	-0.085973514	63.4	0.737800967	0.062749815	0.447220223	-0.14001973
ADNP	822.3	-0.091891394	0.061717267	-0.091443161	0.185699458	790.5	-0.563221284	0.06162275	-0.259148626	0.139385247
ADNP2	184.4	0.001805694	0.06216445	0.001871811	0.20243504	124.4	2.199472407	2.049787223	0.400257747	-0.329951939
ADO	150.8	0.824189309	0.070581939	0.837955067	0.360665877	170.6	1.174604529	0.064503262	0.821992975	-0.078212785
ADORA1	88.25	-0.752891053	0.068831429	-0.756988562	-0.350060593	91.3	-0.851583061	0.077105288	-0.523258987	-0.61741241
ADORA2B	39.2	-0.158550754	0.062435738	-0.157871674	-0.206016851	42.1	-0.362691145	0.068838904	-0.04053826	-0.488890774
ADORA3	69.25	-0.655796368	0.068783959	-0.663505186	-0.24763361	101.9	-1.657631319	0.349731735	-0.968148979	-0.1642132
ADPGK	259.85	0.214072689	0.06363385	0.214561879	0.145019401	340.3	1.086889702	0.083743766	0.744311386	0.1499822
ADPRH	26.3	-0.502066102	0.064415167	-0.505713767	-0.209810024	21.1	-0.694412767	0.077887132	-0.372120799	-0.155356575
ADPRHL1	64.85	-0.236132287	0.063462811	-0.231554101	-0.833332378	189.1	0.877425697	0.185720822	0.346551429	0.283708372
ADPRHL2	102.7	0.25649563	0.06312155	0.254427344	0.541613711	87.1	0.967760472	0.184267837	0.461904947	0.566976134
ADRA1A	23.1	0.114809636	0.062193645	0.113124073	0.137734414	20.5	0.541497752	0.086904232	0.179092169	0.147470781
ADRA1B	41.3	0.226288888	0.0621405	0.230371227	-0.339047621	66.3	-1.13866515	1.017868756	-0.029959511	-0.618611741
ADRA1D	46.7	0.282408961	0.062261638	0.286064837	0.080490502	47.4	0.492364985	0.062361277	0.194648109	0.040102045
ADRA2A	59.7	-0.434878701	0.063825459	-0.430319239	-0.440967379	64.4	-0.547005626	0.067661435	-0.226107866	-0.353919671
ADRA2B	39.7	0.287991285	0.062391623	0.291064639	0.023758684	30.6	-1.25415347	0.219948466	-0.726795502	-1.314272017
ADRA2C	92.35	-0.120410075	0.06203457	-0.12015426	-0.128438353	264.3	-1.095248656	0.516683661	-0.193003888	0.339011334
ADRB1	41	0.036694616	0.061615456	0.036967735	-0.039196823	28.2	1.325525507	1.017180683	0.117046373	0.467952638
ADRB2	31.95	-0.332532392	0.064155502	-0.335502404	-0.312425811	25	-0.576169535	0.109897174	-0.170462147	-0.259731839
ADRB3	20.3	0.35103457	0.062763879	0.355488661	-0.138188594	32.9	-1.899662434	1.01613257	-0.694556687	-0.448179973
ADRBK1	176.25	0.498774979	0.065261224	0.504220029	0.111046953	191	0.725219933	0.061782018	0.43673111	0.050691607
ADRBK2	313.65	-0.322896719	0.063524899	-0.322351766	-0.269387007	153.7	2.407431676	1.016550752	1.187927446	0.940831317
ADRM1	443.9	-0.126863831	0.062687811	-0.126100597	0.043754806	367.9	-0.485874644	0.084890201	-0.118304775	0.526342655
ADSL	288.35	-0.015597934	0.062023078	-0.014738049	0.233042723	241	0.8086421	0.12989394	0.369153414	0.213922149
ADSS	192.7	0.252061445	0.063184416	0.25597853	0.278670977	157.6	0.528974044	0.142978555	0.062455	0.54692328
ADSSL1	68.55	-0.079481951	0.061785841	-0.077955655	-0.024583568	145.1	-1.906623092	2.049301368	-0.167761032	-0.588945604
AEBP1	177.95	-0.135149044	0.062623462	-0.133715546	0.062759304	101.2	-1.031626064	0.096638691	-0.665044448	-0.248351707
AEBP2	439.55	0.334961447	0.065457994	0.337125871	0.385946353	430.8	0.435707526	0.070719041	0.101317108	0.269577174
AEN	142.35	0.158690245	0.062071111	0.162745441	0.16449804	165.2	0.414728042	0.063903205	0.096754033	0.132889973
AES	1232.05	0.732532912	0.069593614	0.749234332	0.599192695	1228.6	0.796511453	0.071225605	0.47597443	0.599192695
AFAP1	573.25	-0.039519199	0.061841325	-0.038738115	-0.073887937	1040.8	-1.31346451	0.516116302	-0.406709933	0.105634254
AFAP1L1	55.25	0.144123588	0.0618394	0.141220087	0.085784408	94.9	1.970540759	0.127444777	1.261460717	-0.079763201
AFAP1L2	25.4	0.176099884	0.061872172	0.180394943	0.019136602	31.5	0.432310378	0.077383595	0.090875512	-0.104260562
AFF2	334.3	0.375296731	0.06435801	0.378880695	0.019113344	94.4	2.093642488	1.01582134	0.858720872	0.693566274
AFF3	474.9	-0.364544474	0.063479068	-0.366187372	-0.389555414	649.9	-0.819033332	0.12950029	-0.386421136	-0.343541524
AFF4	1180.6	-0.05317071	0.062180709	-0.05158567	-0.306494118	1090.1	-0.592231855	0.066437338	-0.282598265	-0.108187836
AFG3L1P	66	-0.158795295	0.062388408	-0.161305374	-0.42965646	55.4	-0.629682831	0.072276516	-0.317430903	-0.170536059
AFG3L2	165.95	0.003766724	0.062236939	0.003874118	-0.018439588	171.2	-0.413160569	0.069188163	-0.082805085	0.209760985
AFM	16.5	0.312403893	0.061816728	0.311666763	0.283162118	13.5	2.171646994	2.049297836	0.455181428	0.268488257
AFMID	171.1	-0.164132911	0.06179291	-0.164003496	-0.305728612	106.5	-0.806256502	0.069657339	-0.493493305	-0.383272516
AFP	11.3	0.236054206	0.06221752	0.240273691	0.2525155	10.5	1.048770166	0.118820385	0.690015098	0.311333761
AFTPH	346.65	-0.034560101	0.061743393	-0.032854402	-0.261764276	456.1	0.660244198	0.161735273	0.151000748	-1.16076826
AGA	81.05	0.261904039	0.062283968	0.261237494	0.045911879	95.7	0.364875894	0.062520614	0.052174777	0.051116776
AGAP1	800.65	0.130575643	0.06277829	0.12869331	0.213152644	560.7	-0.756920567	0.16143998	-0.254166818	0.1265437
AGAP2	98.8	-0.73624463	0.069107182	-0.750406923	-0.496495448	91.7	-0.962945528	0.067716601	-0.654411602	-0.711972839
AGAP3	237.85	-0.078281192	0.062103117	-0.08022515	-0.175257406	159	-1.301427227	0.184520221	-0.815909011	0.415941041
AGBL1	27	-0.349440213	0.064222618	-0.348554299	-0.275886826	222.5	-2.101323705	2.049921528	-0.329085742	0.725934721
AGBL2	33	-0.062001047	0.062137307	-0.06166663	0.041537444	50.4	-1.472837887	0.349554636	-0.773964481	-1.097900121
AGBL3	51.9	-0.056234834	0.062044285	-0.05802166	0.284723279	29.8	0.519835033	0.16072356	0.03687708	0.111418205
AGBL4	143.75	-0.082404852	0.061857536	-0.083686178	-0.038457485	68.3	1.677073471	0.516785821	0.813128228	0.621472754
AGBL5	175.7	0.014083773	0.061932738	0.013665113	-0.035826647	280	0.900318839	0.218375442	0.315480317	-1.041133079
AGER	115.1	0.212357422	0.062110948	0.211306906	0.079226096	84.2	0.486304365	0.166864156	0.016843347	-0.599442043
AGFG1	1265.65	-0.271438658	0.063768286	-0.269981419	-0.076730261	1122.9	-1.053417135	0.073489103	-0.719981184	-0.409521882
AGFG2	69.6	0.326435892	0.062225287	0.326474308	0.05159774	65.5	0.598895779	0.077751137	0.255446689	0.057764652
AGGF1	301.9	0.191889274	0.063620898	0.189611682	0.153376296	208.3	-1.732507362	0.193682848	-1.18252673	0.198443941
AGK	337.45	-0.17640064	0.061990996	-0.177054545	0.34913843	382	-0.528843316	0.102350901	-0.122319115	0.30491455
AGL	212.75	0.079112487	0.061655949	0.078266038	-0.338427941	382.5	1.296574806	0.185368205	0.800737524	-0.582336078
AGMAT	34.05	-0.488469709	0.0637024	-0.490622215	0.162865487	35	-0.599725668	0.067764449	-0.288702684	0.170381529
AGPAT1	447.45	0.490877423	0.06362703	0.497866966	0.013384927	425.9	0.651161867	0.06830853	0.336132443	-0.136021422
AGPAT2	64	0.073391127	0.061843	0.076258429	0.098560659	113.8	-1.900988345	1.018836917	-0.65434774	0.394374605
AGPAT3	160.85	-0.34854903	0.06349267	-0.346811944	-0.299191549	142.4	-0.652086273	0.064641143	-0.350510536	0.441191276
AGPAT4	347.3	-0.303766499	0.062596356	-0.30076612	0.023422938	518	0.738828054	0.21734449	0.149220577	0.496003263
AGPAT5	409.45	-0.366959923	0.064790307	-0.368124972	0.003225637	414.6	-0.459818964	0.067880356	-0.130811677	-0.043569846
AGPAT6	284.7	0.255814797	0.063584688	0.255464607	0.349110759	176.2	1.53859088	1.016779528	0.260412833	0.217360066
AGPAT9	14.7	0.604590018	0.064381733	0.622136877	0.310035789	15.2	0.697785389	0.062088781	0.42999147	0.322537915
AGPHD1	41.25	0.362938623	0.062378086	0.366085808	0.387092243	32.3	0.898135908	0.184323844	0.382147967	0.08117833
AGPS	333.15	-0.315996289	0.062262403	-0.317931639	0.218965121	374.7	-0.545496959	0.087837194	-0.173042561	0.03685903
AGR2	11.3	0.116231917	0.062354336	0.116331196	0.440461306	10.6	0.608850709	0.10261177	0.247730616	0.439942841
AGR3	6.5	-0.059938446	0.063452611	-0.058676474	-0.111878173	5.8	1.28732388	0.516545587	0.560571275	-0.042909608
AGRN	108.25	0.773959679	0.067601594	0.841503123	0.050273206	114	0.867138597	0.065838865	0.567789585	0.044890158
AGRP	59.35	-0.053868243	0.061959216	-0.054397608	-0.690242025	70.1	-0.563938687	0.161163548	-0.073203744	-0.414483562
AGT	156.95	-0.274790039	0.062475705	-0.273130744	0.020658004	62.9	-1.124295816	0.14379287	-0.678165342	-0.870482931
AGTPBP1	454.55	0.515739632	0.066210589	0.512010701	0.183399525	567.5	0.938777258	0.06749073	0.636325452	0.078065
AGTR1	74.75	0.028142323	0.062119316	0.026913151	-0.156125817	33.6	-0.974863484	0.268283248	-0.327967175	-0.355237766
AGTR2	12.9	0.348724266	0.062402438	0.353353273	-0.218712978	11.7	1.25995141	0.216841364	0.772547117	0.412498344
AGTRAP	115.5	0.050597617	0.061760489	0.048963335	-0.15204025	81.4	0.771989038	0.266801379	0.124180161	0.207589521
AGXT	32.9	0.164720171	0.062154167	0.164404522	-0.176677172	31.4	0.37346308	0.070692106	0.049397634	-0.217617758
AGXT2	20.75	0.193330326	0.062556945	0.191573056	0.064338102	18.4	1.199038637	0.218189336	0.677722302	0.098809287
AGXT2L1	17.15	-0.214335445	0.062723068	-0.212615512	0.047469751	11.6	-1.271850236	0.221512336	-0.738730122	0.82374073
AGXT2L2	178.85	-0.528620865	0.067448558	-0.538270712	-0.670497821	195.7	-1.138557227	0.118370692	-0.739036569	-0.574005185
AHCTF1	315.35	0.366900218	0.06325102	0.368823124	0.569941433	330	0.605051077	0.062431565	0.307790588	0.670169602
AHCY	285.3	0.141036218	0.062062436	0.140558325	0.507401541	268.4	0.496389928	0.067621878	0.173432645	0.400699313
AHCYL1	1050.4	-0.466463483	0.063762028	-0.476208388	0.289953957	1085.9	-0.664723486	0.071214248	-0.349496533	0.056261697
AHCYL2	345.7	-0.045705742	0.061740978	-0.045562562	0.162474694	589.9	1.15648318	0.220221168	0.607864062	-0.621646914
AHDC1	258.5	0.225977623	0.062436094	0.222458769	0.110204714	410.8	1.246348764	0.185926988	0.753859095	0.078195611
AHI1	627.25	-0.038369019	0.061715286	-0.036840264	0.130195487	262.2	2.214044723	1.023228223	0.980260814	1.48916867
AHNAK	129.75	0.132421027	0.062236328	0.13276094	-0.37572024	246.8	-0.740395978	0.118461117	-0.31900121	-0.46769614
AHNAK2	50.85	0.060424919	0.061573465	0.058696212	-0.205062944	34.2	-0.348027611	0.070787615	-0.025813256	0.261192906
AHR	115.3	-0.073925445	0.061881031	-0.073280965	-0.252014657	706	-1.766224994	2.048354934	-0.091166309	-1.093472409
AHSA1	341.7	0.222975698	0.062303977	0.222548953	0.303593806	461.1	0.930990632	0.096593965	0.566772304	0.553760514
AHSA2	285.95	-0.126616976	0.06172178	-0.123572346	-0.351061141	376	-0.737923131	0.217126284	-0.145462082	-1.033309284
AHSG	13.5	0.118279578	0.061897459	0.121670427	0.090146019	16.9	1.189993061	0.16750346	0.764379159	-0.129601112
AHSP	14.8	0.119404483	0.061789592	0.119077487	0.05122853	22	1.938143099	0.168627627	1.451032278	-0.69368301
AICDA	17.2	0.310644575	0.063152779	0.313845542	-0.183787217	25	1.02434743	0.18526919	0.542650242	0.359123249
AIDA	436.05	0.128759237	0.063319566	0.126841829	0.310840277	693.5	-0.95743206	0.351835291	-0.207311528	-0.071456054
AIF1	35.9	-0.372466408	0.064338922	-0.377279995	-0.164884917	71.4	1.108758749	0.355447243	0.373858397	0.012321345
AIF1L	102.6	0.02834923	0.061833499	0.029548687	-0.378555846	56.6	-0.678369532	0.080121407	-0.338236773	-0.730793114
AIFM1	198.9	0.086842891	0.06170469	0.087315191	0.181273555	242.2	0.368925001	0.072895837	0.035869162	0.316286832
AIFM2	38.1	-0.116721107	0.062044291	-0.117574882	-0.202534487	52.3	-1.423505969	0.351106648	-0.722831355	-0.659914964
AIFM3	25.1	-0.008800508	0.061829578	-0.00919246	-0.106844687	38.6	0.630068541	0.18422255	0.105847895	-0.515455984
AIG1	222.85	-0.59326226	0.067660307	-0.595716314	-0.256626973	184	-0.833105975	0.061980239	-0.537629955	-0.45048164
AIM1	21.2	0.624003629	0.065304781	0.627883202	-0.051312785	21.5	0.688969045	0.06575636	0.398464766	-0.069618103
AIM1L	39.95	0.201894473	0.062422645	0.202735745	0.235761357	49.6	0.728120549	0.129711704	0.296153127	-0.359678853
AIM2	103.3	-0.689150615	0.067483397	-0.718016292	-0.356873195	51.6	-0.873738089	0.065099439	-0.571059823	-0.547354025
AIMP1	124.65	-0.133207634	0.062052554	-0.131451047	0.186180134	197.1	-2.974288481	2.050658981	-1.21287612	-0.767936008
AIP	122.55	0.119751899	0.06185987	0.119774883	-0.0736695	97	0.776389595	0.184522546	0.235638313	0.55952987
AIPL1	57.65	0.419821386	0.063365331	0.423607305	-0.014556935	45.2	0.908882264	0.160399619	0.426590015	-0.231820196
AIRE	47.4	0.034537839	0.062050277	0.034637408	-0.212142674	37.8	-0.727996823	0.12974065	-0.292216034	-0.242403006
AJAP1	62.95	-0.056457643	0.061826294	-0.056575619	-0.298713874	38.4	1.180135228	0.516847423	0.274968412	-0.798482497
AK1	138.25	-0.134484208	0.062777537	-0.132975283	0.004534994	73.3	2.026912503	1.015833937	0.782185989	1.306604017
AK2	868.5	0.273734331	0.062184248	0.274775483	0.165875538	1183.9	0.992972814	0.129958145	0.581539057	-0.42304944
AK3	611.4	-0.403706447	0.064185708	-0.402291681	-0.373899603	593.7	-0.681302306	0.064265144	-0.376871646	-0.228287895
AK4	212.5	-0.336994932	0.063488316	-0.340477168	-0.061812194	234.4	-0.593340289	0.077261765	-0.253688996	-0.135536444
AK5	44.65	-0.683346136	0.066203112	-0.715691847	0.060124532	42.8	-0.688730141	0.065140923	-0.390195491	0.102870848
AK7	13.05	0.302688789	0.063202422	0.307942921	0.397444438	15.4	0.990637715	0.065109722	0.677692366	0.833474646
AK8	66.2	-0.304561009	0.063466777	-0.306722742	-0.097448566	51.4	-0.670655996	0.066994947	-0.366655061	-0.01086651
AKAP1	298.65	0.291884439	0.062361597	0.290378356	0.181840079	563	1.69021466	0.168394253	1.151626559	0.293023231
AKAP10	197.5	-0.010046245	0.061605665	-0.009580491	0.108082328	114.9	-0.723389034	0.161747833	-0.216294779	-0.486618298
AKAP11	395.55	-0.192210652	0.062075279	-0.195473102	-0.226510349	333.2	-0.692726608	0.092561583	-0.320251869	-0.143685094
AKAP12	141.9	-0.366796469	0.063540238	-0.370314789	-0.735130223	90.5	-0.84038509	0.064461696	-0.539756136	-0.545307249
AKAP13	283.65	0.335596049	0.062976315	0.335300454	-0.06910136	546.9	1.170416426	0.162038322	0.696665064	-0.289092065
AKAP14	11.2	-0.182049838	0.061910696	-0.181222703	0.384988289	9	0.892146598	0.516843037	0.070293072	1.005022919
AKAP3	30.45	-0.207144515	0.063320801	-0.208515035	0.28739441	21.5	1.021901509	0.516493081	0.143799765	-0.212514623
AKAP4	19.8	0.109981775	0.062494728	0.10876347	0.351601814	33.9	1.23477645	0.218455638	0.71267801	0.305840437
AKAP5	31.5	0.41494721	0.06431096	0.408508024	0.30324934	49.7	0.853678492	0.078189396	0.529218033	0.303191127
AKAP6	423.3	-0.261685461	0.062896176	-0.261379334	-0.644657523	1729.3	-2.118528033	0.516031896	-1.269838256	-1.248161646
AKAP7	61.6	0.308637147	0.062804614	0.309717416	-0.007335986	28.7	1.444599749	1.017425489	0.191132293	-0.638850263
AKAP8	323.5	-0.126203001	0.06267909	-0.128913917	0.055159794	248.7	1.332256382	1.017954843	0.113781574	-0.545819791
AKAP8L	856.4	0.419604859	0.06348175	0.426886529	0.506800875	1021.3	0.732782553	0.068206927	0.431603499	-0.094150771
AKAP9	547.4	0.228067008	0.063745172	0.225343736	0.284660355	239.1	-1.033983757	0.143236745	-0.595832789	0.043928428
AKD1	170.65	-0.116098963	0.061904987	-0.117547402	0.071268247	263.3	1.184496403	0.218264002	0.63056599	0.707253537
AKIRIN1	443.95	0.054300515	0.061824365	0.053381295	0.361607883	335.6	0.784108242	0.267613336	0.132191667	0.175003127
AKIRIN2	604.35	0.25422725	0.062793031	0.253135844	0.07147251	418.7	2.342271737	1.016963013	1.132312535	1.026387831
AKNA	110.75	0.018937653	0.061727648	0.018885079	-0.024527751	80.9	0.60176188	0.129764657	0.144260938	0.502947946
AKNAD1	9.9	0.096935294	0.061923248	0.097765125	0.246851249	10.7	-0.441739128	0.096215489	-0.078861804	0.429931195
AKR1A1	334.2	0.300537977	0.062616968	0.300235069	0.301754989	554.6	-1.195449984	0.516124026	-0.290927425	0.469314309
AKR1B1	1763.2	-0.319509643	0.062328907	-0.315998925	0.062004471	2450	-1.804018995	1.016264675	-0.5277638	-0.390172976
AKR1B10	11.6	0.354428058	0.064124143	0.362386349	0.098035327	11.1	0.813747695	0.087064789	0.492180989	-0.161662757
AKR1C1	234.7	0.035380755	0.062085304	0.034174263	0.247588616	473.3	-1.170734545	0.350660214	-0.434784433	-0.598630905
AKR1C2	128	-0.117840603	0.061824579	-0.11437908	-0.053578096	43.5	1.480323948	0.516128841	0.597216029	-0.73265242
AKR1C3	24.75	-0.168890119	0.062559361	-0.170039025	0.091844552	68	-1.0700187	1.02139563	-0.01632784	0.494728875
AKR1C4	10.2	0.160410945	0.062090398	0.159613849	0.433916947	9.6	0.686861919	0.091318407	0.363195362	0.359619077
AKR1CL1	15.2	0.177002126	0.062734267	0.176861948	0.451488738	16.8	0.60659058	0.068024628	0.311792508	0.500797867
AKR1D1	12.3	0.704595283	0.066476303	0.706923162	0.365865318	15.1	1.528316458	0.146471929	1.079065456	0.582220353
AKR1E2	239	0.002329059	0.061863446	0.002334883	0.239006864	27.7	1.880543655	1.019866758	0.615041676	1.21943599
AKR7A2	378.6	-0.48114383	0.066244635	-0.488285473	-0.003824059	388.6	-0.662664264	0.074516477	-0.336044153	0.020663625
AKR7A2P1	65.25	-0.102046424	0.061731264	-0.100614416	-0.042401952	48.7	-0.913966999	0.110796906	-0.530620232	0.021990419
AKR7A3	204.35	-0.485215735	0.065067387	-0.493752812	-0.094974015	163.6	-0.884994812	0.072643521	-0.563329859	0.047033825
AKR7L	64.95	-0.140529905	0.06205718	-0.14095525	0.098759914	40.3	-1.194177424	0.268554636	-0.570785359	1.094529275
AKT1	807.3	-0.108317461	0.06219607	-0.109431728	0.029055707	603.9	-0.830476648	0.110354458	-0.436344451	0.103268343
AKT1S1	113.3	-0.076094547	0.061956678	-0.074238471	0.317399553	140.7	0.837271965	0.091715283	0.481288809	0.442280128
AKT2	873.9	0.051676861	0.061729015	0.053148941	0.196381604	594.9	-1.045890696	0.161138073	-0.575723978	0.393837269
AKT3	1492.3	0.405128507	0.064129582	0.407120523	0.208111109	2021.4	0.839803539	0.080491977	0.510232532	0.763962679
AKTIP	281.35	-0.368063645	0.063006431	-0.361861864	-0.092726444	199	-1.148190338	0.081304451	-0.775842113	-0.697434389
ALAD	133.9	0.425843929	0.062930196	0.427156536	0.130106558	97.1	0.84397757	0.217325349	0.264259263	0.234133843
ALAS1	246.2	0.018729577	0.06210603	0.019381442	0.452620963	363.8	-1.299481118	1.016543977	-0.100486412	0.173606902
ALAS2	35.15	0.428521449	0.063236769	0.427258465	-0.249727179	35.4	0.512817319	0.062849847	0.207649596	-0.309637077
ALB	16.4	0.247291178	0.062336699	0.245427441	-0.280258137	18.1	0.322613129	0.072596279	0.018076545	-0.075599695
ALCAM	113.95	0.052195009	0.061869036	0.052698965	-0.091916962	850.5	-1.74135583	1.015976756	-0.477191908	-2.361393683
ALDH16A1	94	-0.264297393	0.062371385	-0.264088306	-0.015966817	68.1	-1.307943191	0.218854181	-0.764078926	-0.82771149
ALDH18A1	208.95	0.093357435	0.062314117	0.092386631	0.002216105	194	0.466354301	0.083157979	0.101979107	0.13467966
ALDH1A1	44.65	0.316165656	0.062423608	0.31820198	0.07508998	28.2	2.103073185	1.015972172	0.873955395	1.269653995
ALDH1A2	22.1	0.115646053	0.062345548	0.116148621	-0.090688855	18.1	2.288420765	1.01744208	1.111456917	0.332814883
ALDH1A3	69.75	-0.092114592	0.062503186	-0.093130938	0.118156241	49.7	0.406127939	0.087119083	0.041453069	0.165868678
ALDH1B1	284.45	0.096378495	0.061993138	0.096910783	0.369697076	465.8	0.776413334	0.185357458	0.230608313	0.661300511
ALDH1L1	38.9	-0.348445408	0.063598963	-0.346288958	-0.034340974	94.1	0.953823991	0.219481108	0.37852259	-0.354270457
ALDH1L2	68.35	-0.020846504	0.061586073	-0.020579484	-0.179164344	173.8	-1.606956031	1.016060318	-0.333559969	-0.148612472
ALDH2	336.8	-0.501437985	0.065050626	-0.498997742	-0.321125015	313.1	-0.727494015	0.062937521	-0.431395445	-0.335618165
ALDH3A1	35.85	-0.240094244	0.063156257	-0.243485863	-0.336684913	29.1	1.381014664	1.016593252	0.172174086	-0.321721292
ALDH3A2	255.8	0.109876336	0.062361575	0.107753705	-0.085897693	359.8	-0.711862131	0.266527632	-0.073289762	-0.795504405
ALDH3B2	32.5	0.015077151	0.061881287	0.0151897	-0.241518541	36.6	0.337659379	0.07699935	0.019627617	-0.361968139
ALDH4A1	61.55	-0.281906604	0.062087171	-0.280778154	-0.117206057	54.2	-0.520195934	0.063120893	-0.210994994	-0.056254487
ALDH5A1	164.15	0.033684621	0.061814473	0.033124798	-0.121300253	57.4	2.017288388	1.015977067	0.782241092	2.091210233
ALDH8A1	52.95	0.354744316	0.063630958	0.364816514	0.317974923	37.2	2.366431373	1.016802765	1.167327678	1.516526679
ALDH9A1	251.65	-0.000657954	0.061817687	-0.000495466	0.158788371	453.6	1.307978954	0.161841973	0.829947524	0.101480604
ALDOA	264.85	0.592811038	0.064616032	0.614033805	0.585906667	225.5	1.247109092	0.1840679	0.751572641	0.629765641
ALDOAP2	35.45	0.541903362	0.065266706	0.547489556	0.119843268	37.8	0.996052954	0.062888405	0.712226725	0.07699696
ALDOB	19.6	0.753203797	0.068925016	0.759641609	0.580174218	19.7	0.792158901	0.0689504	0.495985727	0.590418859
ALDOC	292.1	-0.150937108	0.06204252	-0.150047033	0.100159219	212.9	-0.449008704	0.061949802	-0.136026755	0.045744382
ALG12	253.2	-0.00586221	0.061580972	-0.006062311	-0.792643963	302.9	0.781056472	0.086839847	0.433571537	-0.534403208
ALG13	204.3	-0.000634555	0.061830636	-0.000713671	-0.014533368	153.6	-1.136737995	0.144968935	-0.697635966	-0.034103246
ALG14	109.85	0.455279926	0.064217945	0.462295119	0.374260633	147.9	1.086564786	0.103871796	0.704113925	0.249900549
ALG1L	31.2	-0.112538799	0.062453305	-0.116074481	-0.060471399	27.1	-0.53102582	0.064442858	-0.223838455	-0.008535078
ALG2	201.3	-0.436746404	0.065174182	-0.442257509	-0.126761382	203.3	-0.572919195	0.068821946	-0.258411797	-0.192978646
ALG3	380.05	0.414073661	0.06349458	0.416798804	0.211240572	429.9	0.621156452	0.061816821	0.327540991	0.116976597
ALG5	199.75	0.05055762	0.062717038	0.050749943	-0.037796534	271.2	0.975132185	0.16144833	0.499726534	-0.156688753
ALG6	71.1	0.046296604	0.061673883	0.046361022	0.082205339	121.4	-1.244898925	1.016123203	-0.066489201	-0.704011024
ALG8	455.15	-0.151817124	0.062181125	-0.152657352	0.243049124	275	-1.252746381	0.218619699	-0.707006458	0.24200666
ALK	38.75	-0.601467237	0.066256632	-0.617110256	-0.522848617	253.5	-2.35016032	1.016988033	-1.172140026	-1.877419556
ALKBH1	251.1	-0.350263684	0.065862149	-0.353306949	0.078971818	172.1	-1.16543581	0.184651449	-0.65677576	0.160907295
ALKBH2	112.45	0.239040045	0.062261965	0.240061258	0.199290585	84.6	1.011764292	0.266841789	0.370348707	0.25524928
ALKBH4	68.5	0.004168642	0.06203688	0.004273755	0.034488703	57.2	-0.44341127	0.092034842	-0.065286292	0.460403006
ALKBH5	290.25	-0.242173519	0.062345582	-0.240321843	-0.36873075	211.7	-0.533765997	0.07746993	-0.184153556	0.013774872
ALKBH6	218.85	-0.086285749	0.062101574	-0.085538673	-0.497547755	180.7	-0.533066132	0.072320167	-0.199132376	-0.263532155
ALKBH7	83.6	0.929042762	0.074537373	0.948850724	0.199152213	94.2	1.097838458	0.063405241	0.789773419	0.343113334
ALKBH8	92.9	0.405439741	0.063607184	0.413974068	0.337547434	123.5	0.849545641	0.079943112	0.520743655	0.354945043
ALLC	18.2	0.228982316	0.062211988	0.229547142	0.459952244	15.3	1.286314787	0.218620795	0.743071566	0.817078791
ALMS1	621.9	0.421433617	0.064190965	0.430604441	0.067996066	611.9	0.587384393	0.068786964	0.274707334	0.091796597
ALMS1P	118.3	0.135990262	0.06170849	0.136195555	0.455841589	166.6	0.644623952	0.102483938	0.254836514	-0.547052849
ALOX12	19.85	0.245679902	0.06263587	0.245863168	-0.466083521	24.8	-1.091382258	0.350744953	-0.380273943	-0.150124125
ALOX12B	21.75	-0.389967678	0.064304241	-0.388810237	-0.07176213	22.3	-0.558279175	0.070470637	-0.253867945	-0.278293014
ALOX12P2	27.8	-0.40017722	0.06345474	-0.401000013	0.007553224	26.7	-0.47256112	0.061742077	-0.173783436	-0.320068608
ALOX15	20.7	0.053609221	0.061770647	0.054889153	-0.445156632	18	0.718049447	0.118261571	0.315567145	-0.360306005
ALOX15B	41.45	0.24264575	0.062203821	0.2411436	-0.528314977	44	0.403732974	0.063352593	0.089783333	-0.586951401
ALOX5	56	0.117855587	0.061627224	0.119165261	0.380643785	138.8	0.932733977	0.129745139	0.505008868	-0.123880196
ALOX5AP	86.85	-0.383883931	0.063385294	-0.385003009	0.183087298	79	-0.535673839	0.062808897	-0.225701475	0.178899912
ALOXE3	24.9	-0.068650734	0.062377145	-0.069107132	-0.026327545	32.6	-1.739814092	1.016030063	-0.520183407	-0.873163604
ALPI	50.8	0.331036914	0.063545516	0.329547896	0.052832302	49.4	0.595060088	0.072504794	0.272120201	-0.057580911
ALPK1	39.85	-0.37197644	0.063518005	-0.37315536	-0.1477175	28.3	-1.104235899	0.074055358	-0.767271083	-0.068349294
ALPK2	17.3	0.594962594	0.065311161	0.605562003	0.308426268	18.4	0.758433877	0.063105564	0.473192672	0.348067442
ALPK3	70.85	0.186334878	0.062090646	0.186779354	-0.224317101	114.5	-0.57561184	0.129419437	-0.124105971	0.216242706
ALPL	72.7	-0.178390382	0.062037483	-0.177241531	-0.051298918	155.1	-1.79566274	0.516561221	-0.940646527	-0.648691767
ALPP	22.45	-0.001200395	0.061846434	-0.001212463	-0.146385808	31.4	-1.256405185	0.350935421	-0.554787442	-0.735299703
ALPPL2	48.55	0.330061484	0.062942288	0.333224376	0.175964782	49.2	0.543867138	0.062384001	0.245622058	0.141595892
ALS2	273.8	-0.142325401	0.062030721	-0.144604073	-0.34346823	296.8	-0.528183825	0.072305756	-0.19230467	-0.391785039
ALS2CL	33.35	-0.062187281	0.062802538	-0.063519075	-0.834443471	29.4	-0.536471069	0.068212928	-0.222194697	-0.812484966
ALS2CR11	26.15	0.209704644	0.062085447	0.210370158	0.02408214	143.4	-1.962167653	2.048082275	-0.225474288	-0.372978265
ALS2CR12	104.1	0.293304713	0.063564594	0.293787927	0.204810227	126.5	0.496469215	0.061606735	0.190571702	-0.107102413
ALS2CR4	294.3	-0.22772004	0.062975165	-0.226330475	0.040227921	239.1	0.578894707	0.09655047	0.187834288	0.361099396
ALS2CR8	182.6	-0.45466227	0.063658402	-0.457466783	-0.2498429	147.4	-0.85710496	0.064526273	-0.553584179	-0.584422318
ALX1	32.55	0.335563515	0.064371264	0.333182632	0.121505027	15.1	1.757407287	0.519981067	0.905511007	-0.28572183
ALX3	49.3	0.206679558	0.064953388	0.205431314	-0.043294301	60.8	0.772184033	0.143263081	0.309711474	-0.544519738
ALX4	52.75	0.003598131	0.061575277	0.003449123	-0.450376039	42.8	1.874957931	1.016238655	0.627385399	-0.045557871
AMAC1	20.65	-0.311307891	0.062981347	-0.315418724	-0.307573411	12.7	-0.960763652	0.185961264	-0.450090353	-0.416974835
AMAC1L2	32.9	0.12647566	0.061826829	0.124948701	-0.011965235	26.7	0.38362393	0.096460346	0.020992933	-0.541038967
AMBN	9.55	-0.203203065	0.062020008	-0.20308025	0.096070044	15.4	-1.481281719	1.01651455	-0.300045288	0.174122645
AMBP	45.2	-0.066063173	0.06239443	-0.066583032	-0.031357237	48.7	0.373087023	0.065636573	0.057897551	-0.006021205
AMBRA1	289	-0.006796678	0.061692573	-0.007406878	-0.010623086	227.1	-0.479981489	0.143358463	-0.031064901	0.793296572
AMD1	318	0.205368546	0.064979316	0.205295515	0.571087282	427.1	0.828265575	0.09638617	0.466537806	0.760856378
AMDHD1	21.35	0.027253146	0.061630863	0.026869724	-0.143130431	26.5	-2.105143464	1.017611722	-0.933024364	-0.65470892
AMDHD2	81.55	-0.673387636	0.067637444	-0.679223399	-0.290736429	85.6	-0.880193687	0.09145354	-0.530644976	-0.533623278
AMELX	10.9	-0.180381264	0.062378602	-0.179061298	0.150443066	9.8	0.838189317	0.183950766	0.35828542	-0.029196142
AMELY	16	0.228958078	0.062484247	0.227477258	0.070276025	15.2	0.593660879	0.096316225	0.235939976	0.112958983
AMFR	393.05	0.034308082	0.061799309	0.033623754	-0.050994301	687.7	-1.473167817	1.017063191	-0.215090076	-0.176642946
AMHR2	31.55	-0.018317574	0.061686089	-0.018785067	-0.116611342	43.1	-2.536510054	1.016215214	-1.365016907	-2.878041513
AMICA1	23.2	0.414653648	0.063089627	0.41947662	0.458874849	53	1.365744362	0.120311491	0.964806947	0.189956802
AMIGO1	209.75	0.18390628	0.063547872	0.17865435	-0.189719329	97.5	0.851112965	0.5165628	0.029364775	0.09311076
AMIGO2	20.45	0.370973944	0.062739542	0.375722195	0.217891381	21.6	0.606364069	0.062073597	0.318153631	0.204163709
AMMECR1	122.85	0.263574343	0.062466119	0.263195538	-0.031735209	142.9	0.726340062	0.064322416	0.429971088	0.130741058
AMMECR1L	182.3	0.155315479	0.061809767	0.156280195	0.453459686	172.5	0.484218788	0.070818419	0.151438838	0.123724006
AMN	35.25	0.162239541	0.061832278	0.16343636	-0.307358256	32.5	0.59559204	0.083732824	0.246750783	-0.183048717
AMOT	114.9	-0.168071951	0.062106398	-0.168086717	-0.300521598	57.9	-0.895506931	0.103301318	-0.518477684	-0.169860562
AMOTL1	209.85	-0.150560311	0.061781548	-0.148277041	0.015727566	226.9	-0.413834504	0.068857015	-0.080501262	-0.064188083
AMOTL2	183.7	0.192638252	0.062388796	0.192450759	0.040094002	93.3	0.893392862	0.266816336	0.240279955	0.178570131
AMPD1	9	0.335563782	0.06240125	0.340538184	0.115635976	8.4	0.833230619	0.102396009	0.508399792	0.185343324
AMPD2	108.55	0.099592581	0.061707672	0.099042621	-0.30917683	60.5	-0.723086478	0.129740387	-0.278620841	0.487942027
AMPD3	37.4	-0.199367135	0.06317736	-0.197887095	-0.381510074	55.5	-1.278065584	0.217019871	-0.738699174	-0.266696533
AMPH	236.25	-0.259594982	0.062856726	-0.262490256	-0.025195392	77.5	0.706360719	0.185792938	0.163930786	-0.071567163
AMTN	9.8	0.119104773	0.062292138	0.119490584	0.043440008	11.7	-1.450569978	1.025127444	-0.318601865	-0.225186452
AMZ1	26.9	0.19887896	0.061743901	0.195162556	-0.058257775	34.3	0.691689071	0.091885697	0.337661189	-0.291736017
AMZ2	738.9	0.24647508	0.064277585	0.243311074	0.347704921	722.6	0.455454004	0.070975338	0.11988555	0.348833622
AMZ2P1	348.3	-0.084663991	0.061761357	-0.084478584	-0.100942893	439.3	-0.570793779	0.16140178	-0.069370319	-0.279623125
ANAPC1	204.3	-0.146559856	0.061923469	-0.148782742	-0.085582162	305.9	0.86432851	0.2184022	0.283842143	-0.063215344
ANAPC10	82.9	-0.041533873	0.061892621	-0.042134868	0.230281881	117.5	1.06572872	0.160605402	0.595022619	-0.045609649
ANAPC11	83.65	0.6047969	0.067674305	0.618052609	0.412462862	85.6	0.810838864	0.067736711	0.51187641	0.319793085
ANAPC16	209.95	-0.250522256	0.06278189	-0.253113387	-0.169727779	189.8	-0.504829493	0.062255986	-0.196950818	-0.417855985
ANAPC2	115.1	0.04280051	0.061614427	0.040998972	0.35084511	85.1	1.869164288	1.016317847	0.601243334	-0.100591349
ANAPC4	321.4	0.01501266	0.062126407	0.015219754	-0.348354356	243.1	0.875906302	0.516324462	0.041620955	-0.180297211
ANAPC5	591.15	0.266466285	0.063716582	0.263732875	0.208927567	784.1	1.019096516	0.21719035	0.453494465	-0.18318088
ANAPC7	554.95	-0.138983992	0.06174887	-0.141592655	0.559161758	450	1.052020828	0.349580333	0.301911755	0.587090725
ANGEL1	410.55	-0.779491245	0.0710297	-0.80228385	-0.432270696	328.9	-1.023847998	0.065653953	-0.712717312	-0.374095372
ANGEL2	219.55	-0.044671556	0.061756417	-0.045124895	0.073051466	163.3	-0.835576787	0.143373406	-0.376462721	0.086311915
ANGPT1	30.75	-0.063932205	0.06190036	-0.062642677	-0.062640718	16.5	-1.12765796	0.268237002	-0.50356071	-0.22125488
ANGPT2	114.4	0.705159078	0.067898497	0.718743787	0.388294997	77.2	1.109431185	0.129572476	0.687591891	0.619249512
ANGPT4	17.05	0.077479557	0.061595216	0.077312707	-0.195144481	19.2	0.425764617	0.0752902	0.092872633	-0.268569253
ANGPTL1	14	-0.104829676	0.06207215	-0.103983992	-0.092337828	21.2	-0.541422886	0.143050822	-0.083383932	-0.018863068
ANGPTL2	186.6	-0.132606437	0.061966423	-0.133192197	-0.046861585	266.2	-0.48672564	0.072357065	-0.152203874	-0.259488867
ANGPTL3	13.8	0.11255611	0.062393978	0.111228106	0.537473762	18.5	1.028187332	0.11979939	0.644214006	0.7067518
ANGPTL4	56.05	0.082881498	0.061801685	0.08140966	0.124252328	44.1	-0.405973349	0.080612776	-0.053655391	-0.085759715
ANGPTL5	9.7	0.307843944	0.062413761	0.305883027	0.359289639	8	1.159520725	0.350211403	0.483508752	0.149021162
ANGPTL7	23.2	0.307317855	0.063858344	0.304305347	-0.041279891	27.6	0.473250018	0.062354906	0.167912252	-0.032634752
ANK1	105.85	0.166572026	0.063498655	0.16751011	0.108929763	72.9	0.76037448	0.16105115	0.264955731	0.199286218
ANK2	598.05	-0.029902051	0.061771441	-0.030600725	0.171533333	786.9	0.436291004	0.062993594	0.117522374	0.305269886
ANK3	452.4	-0.234424036	0.062063833	-0.234327989	-0.107000353	131.6	1.276920034	0.350230185	0.551132384	0.127209455
ANKAR	100.5	-0.451281584	0.064174876	-0.449945055	-0.056808598	95	-0.710797944	0.061986767	-0.417948992	-0.079262141
ANKFN1	18.75	-0.175805547	0.062130272	-0.177615562	0.263310845	28.5	0.937513265	0.083932566	0.61590251	0.209007091
ANKFY1	375	-0.564648895	0.065699	-0.577684794	-0.682777409	283.3	-1.107901503	0.066388491	-0.775629751	-0.897763339
ANKH	411.6	-0.283319021	0.063522428	-0.283826229	-0.692264817	371.9	-0.605040261	0.061852096	-0.310664772	-0.654611158
ANKIB1	1085	0.235647079	0.062916251	0.237748219	0.00563341	851.4	-0.890629662	0.073870588	-0.571129732	0.749378574
ANKK1	34.45	0.384071722	0.064157262	0.379163084	-0.17539265	37.1	0.502684363	0.065980795	0.191179941	-0.038799918
ANKLE2	399.4	0.189644421	0.062881176	0.188839835	0.115837716	370.8	0.661415012	0.091244748	0.298777525	0.324237911
ANKMY1	87.6	0.499631299	0.064285905	0.503825564	-0.330535185	75.6	1.072404748	0.160292229	0.606493725	0.135997927
ANKMY2	260.25	0.124320291	0.062908922	0.122873117	-0.075383995	139.5	-1.007788624	0.26942124	-0.364769332	-0.994117246
ANKRA2	152.3	-0.281567312	0.06282606	-0.281320609	-0.540383752	93.7	-1.264287208	0.218582765	-0.706946734	-0.020999323
ANKRD1	15.85	0.336945726	0.063684805	0.33873203	0.241838133	19.4	0.79655236	0.087356119	0.476107212	-0.061198508
ANKRD10	463	-0.15100779	0.061786244	-0.152698233	-0.026623037	412.5	-0.348663961	0.064379037	-0.035955816	-0.042417197
ANKRD11	252.55	0.132144832	0.062086252	0.133969999	0.116212384	354.1	1.61789864	0.186864047	1.097648202	0.051139523
ANKRD12	878.4	-0.14124037	0.061880634	-0.139950365	-0.1389566	446.2	-1.651290176	0.227797376	-1.088182611	0.400516402
ANKRD13A	589.05	0.05280804	0.061772676	0.050239232	0.010020751	1189.4	-1.589283806	1.016340325	-0.306232695	-1.084069946
ANKRD13B	346.95	0.176564859	0.062450805	0.174578071	0.007703674	540.9	1.206420106	0.11056284	0.805537598	0.696799722
ANKRD13C	436.25	-0.300641336	0.062805773	-0.301722162	-0.194580753	285.8	-1.463579143	0.164110486	-0.970320389	-0.671744205
ANKRD13D	142.15	-0.236960976	0.06190192	-0.232956571	-0.307262913	133.4	-0.433484609	0.062239393	-0.120141743	0.103884238
ANKRD16	153.45	-0.402521748	0.063656166	-0.409579464	0.13198225	138	-0.780262743	0.063903803	-0.493084741	0.148426898
ANKRD17	974.9	0.017213071	0.06160311	0.016869985	0.103997176	1112.7	-0.62219147	0.142772093	-0.146916039	-0.142343335
ANKRD18A	16.4	-0.245037832	0.062512457	-0.247199601	-0.361263385	12.7	-0.803301788	0.066299378	-0.522562563	-0.458816086
ANKRD18B	24.4	-0.17690529	0.062080961	-0.17557819	-0.411190145	43.7	-0.685568111	0.160586817	-0.185066672	0.045583215
ANKRD19	15.2	0.127438943	0.062555215	0.125967163	0.208211761	18.7	-0.951737062	0.217564812	-0.407331765	0.282660293
ANKRD2	37.9	-0.022192708	0.061605127	-0.021862756	0.046813066	34	-0.438534709	0.067603038	-0.115166677	0.301509814
ANKRD20A5	14.9	-0.206838038	0.062464344	-0.207630406	-0.032249327	19.9	-0.945819468	0.266874024	-0.33035499	0.037181801
ANKRD22	14.65	-0.230719272	0.063009186	-0.232024086	-0.146548495	17.1	-0.642041643	0.102587845	-0.264841404	-0.221300866
ANKRD24	57	0.445337524	0.064509394	0.45034762	-0.167677442	65	0.944511355	0.062296341	0.646333181	-0.047428973
ANKRD26	262.8	0.427333211	0.06516801	0.429458873	-0.095231851	217.4	0.805262932	0.109748202	0.405790682	-0.028477691
ANKRD26P1	10.1	0.269879272	0.062305651	0.267088931	-0.102386818	8.4	2.116596179	2.057259678	0.465908063	0.653979574
ANKRD27	158.9	0.684988913	0.067413509	0.686311773	0.353191908	268.7	1.694827502	0.150015758	1.208340339	1.164031224
ANKRD28	404.5	0.200495534	0.063742216	0.200413251	0.280362453	760.9	-1.545483283	1.025163216	-0.25702589	0.377074569
ANKRD29	43.6	-0.103223238	0.061797306	-0.102565004	-0.037314718	22.5	-0.962822018	0.129881731	-0.546366208	-0.015629726
ANKRD30A	11.3	0.251081709	0.06251987	0.251023615	0.055713114	12	0.542865968	0.061857552	0.26667997	0.218642946
ANKRD30B	15.2	-0.451569041	0.063958716	-0.454025969	-0.028809587	16.1	-0.592593265	0.066670019	-0.294277483	-0.059663006
ANKRD30BL	38.45	0.229062377	0.062941789	0.229118519	0.422619131	81.9	-1.155894301	0.516748452	-0.250572365	-0.070386851
ANKRD31	42.9	-0.1721097	0.061814172	-0.169730648	-0.396460805	31.5	-0.542883109	0.07196445	-0.215397942	0.512848174
ANKRD32	109.75	0.702892956	0.068930967	0.715712788	0.063501865	129	1.05454296	0.062306243	0.74052817	-0.132736191
ANKRD33	26.5	0.09706896	0.062581102	0.098181469	-0.3692795	32.3	-0.745392609	0.183982344	-0.218474439	-0.186037353
ANKRD33B	58.7	0.359736632	0.06282304	0.358866044	-0.010592566	48.9	1.201410385	0.216925237	0.649579108	-0.429777519
ANKRD34A	30.55	0.194001894	0.062468542	0.193967675	0.293082699	33.6	0.492788276	0.064156838	0.187181537	0.374280591
ANKRD34B	10.95	0.082315594	0.062186021	0.083180806	0.342700948	9.8	0.986478552	0.266992475	0.400303751	0.100940954
ANKRD34C	21.3	-0.069237174	0.06196024	-0.068065798	-0.261784122	18.9	-0.579285405	0.070424442	-0.263409494	-0.244786469
ANKRD35	14.9	-0.052772003	0.062430025	-0.052649146	-0.29446826	21.9	-1.315431558	1.016786937	-0.133708001	-0.547252125
ANKRD36	578.8	-0.096978415	0.06164137	-0.096803291	0.06994075	676.7	0.404680773	0.07236229	0.067555826	-0.095175207
ANKRD36BP1	23.45	0.103621855	0.062415899	0.105434135	0.120564493	16.8	-0.897429608	0.161183624	-0.426037481	0.160555301
ANKRD39	356.3	0.105754539	0.062761733	0.104765565	-0.18700771	395.2	0.532130046	0.07027187	0.204381799	-0.147200627
ANKRD40	447.5	0.63645674	0.066205106	0.660049169	0.247774563	442.1	0.917920104	0.076928189	0.597538717	0.310882479
ANKRD42	98.25	-0.129474603	0.065085356	-0.129106822	-0.257935164	86.1	-0.405577306	0.06426679	-0.087320449	-0.357678669
ANKRD43	45.3	-0.040213311	0.06193999	-0.042942272	0.120032989	56.9	-0.601080415	0.160529704	-0.106487132	-0.275348505
ANKRD44	244.45	-0.054041769	0.061613982	-0.055903881	-0.003511879	317.2	-0.522118636	0.130495943	-0.07191156	0.237789121
ANKRD45	41.85	-0.298012561	0.062432507	-0.302968499	0.159880981	18.3	1.801939773	1.016460616	0.548944717	0.351940576
ANKRD46	171.8	0.506255977	0.066409744	0.508411187	0.57700684	188.7	0.603042221	0.062632471	0.297838288	0.612152649
ANKRD49	258.3	-0.065850175	0.061768965	-0.064056276	0.083847504	160.1	-1.013809396	0.130541306	-0.586701451	-0.291338134
ANKRD5	48.7	0.014541262	0.061907571	0.013818494	0.217469016	31.4	-0.66737619	0.109788643	-0.25821221	0.566174866
ANKRD50	651.1	0.033069315	0.06237073	0.034442315	0.133853025	857.4	-0.481615596	0.10331485	-0.077938718	0.017025584
ANKRD52	254.45	-0.29365676	0.062201021	-0.294412875	-0.025092275	261.4	-0.522727258	0.06780012	-0.203800027	-0.004248103
ANKRD53	94.65	0.076686279	0.062142457	0.077917803	0.033864157	38.9	-1.39674524	0.21856336	-0.84404454	-1.483994553
ANKRD54	226.6	0.047333366	0.061814956	0.047270419	0.674965524	353.5	0.780961479	0.186155264	0.237307324	0.453628685
ANKRD55	16.45	0.836263763	0.072364309	0.858827999	0.981900297	16.9	1.045218762	0.072311311	0.716507728	0.874473918
ANKRD56	17.95	0.233616013	0.063179375	0.233014161	-0.220015976	17.6	0.3679163	0.066426282	0.05821167	-0.349741684
ANKRD57	76.15	0.211981432	0.063579688	0.211535675	-0.162720014	50.8	-0.929285945	0.118980218	-0.529719599	-0.505780947
ANKRD58	26.5	0.308205863	0.06286533	0.305595909	0.370722709	29.6	0.486646368	0.06425776	0.180221664	0.409978586
ANKRD60	36.95	0.107012875	0.061673817	0.107875719	-0.411341309	42.5	-0.425213417	0.142694359	-0.011596324	-0.354329689
ANKRD61	32	0.085055887	0.061835858	0.084199399	0.155014113	26.4	0.445159415	0.102487714	0.052592405	0.373954529
ANKRD62	10.3	0.585920722	0.064148761	0.605541844	0.414051137	9.9	0.689700328	0.072303159	0.394530555	0.448008857
ANKRD7	14.95	0.281115964	0.063636209	0.280708159	0.548539639	14.2	0.505326416	0.074511961	0.176873205	0.623144567
ANKRD9	56.4	0.028187088	0.061729266	0.029022077	0.112765237	52.7	0.52007906	0.074803656	0.180189543	-0.028942978
ANKS1A	466.05	0.517922703	0.065214914	0.519786021	0.06397969	585.3	0.883479316	0.077339669	0.554384231	0.847202233
ANKS1B	784.8	-0.116122711	0.061888288	-0.116208509	0.016166975	1476.7	-0.896528281	0.184205602	-0.371273421	-0.181606085
ANKS3	59.3	0.253934488	0.062313246	0.255789211	-0.016930798	48	1.521762792	0.5179886	0.654820577	-0.017276771
ANKS4B	12	0.105392152	0.062164647	0.106042099	0.045532238	16.8	1.15721113	0.130503841	0.762447082	-0.596431045
ANKS6	106.05	-0.167812779	0.061954385	-0.16992304	0.104329536	59.6	-1.131771926	0.080059717	-0.794063191	-0.057733614
ANKZF1	165.7	0.267274867	0.062994783	0.265845368	-0.420766228	115.2	1.911543864	1.03070294	0.649536113	0.136361817
ANLN	204.65	0.166370088	0.062642009	0.165829008	0.329871827	267.9	0.650586011	0.062887547	0.359840388	0.468793246
ANO1	46.3	0.143720768	0.061868058	0.14470963	-0.116725307	134.7	1.549501211	0.219999047	0.995459053	-0.458195968
ANO10	386.3	-0.045428429	0.061678582	-0.046331115	-0.446952175	322	-0.630824267	0.066446337	-0.325335886	-0.11003161
ANO2	255.65	0.417304075	0.064278422	0.419863617	0.310389049	1337.9	0.677694628	0.103170838	0.282568578	0.221205698
ANO4	83	0.241488961	0.062288374	0.241157726	0.286027592	25.7	0.86896255	0.185267434	0.337550248	1.008055002
ANO5	55.45	0.102934924	0.061810559	0.103594699	0.28326572	115.8	0.899119939	0.110160706	0.507957294	0.564035614
ANO6	229.65	0.233040522	0.063135442	0.232546239	0.16706826	187.6	0.544827067	0.083414709	0.185448008	0.254234168
ANO7	42.5	0.541029356	0.064782554	0.543880581	-0.106921684	50.3	0.835557464	0.091792148	0.499361182	0.515990571
ANO8	143.15	-0.06031534	0.061779065	-0.058826163	0.153122947	169.7	-0.614569125	0.102501288	-0.213977851	-0.244879313
ANO9	29.3	0.100422367	0.062065998	0.101463268	-0.280430824	36.9	0.38584482	0.143612836	0.00379499	-0.116596979
ANP32A	712.75	0.109792724	0.06242814	0.110878316	0.353299612	996	0.733327853	0.097396566	0.357637328	0.57997747
ANP32B	465.35	0.490076147	0.064181497	0.488329101	0.591169258	305.9	2.393241694	2.047683691	0.582207259	-0.050318289
ANP32C	261.8	0.057465166	0.062478527	0.059835021	0.068067857	162.2	1.29383627	1.017140072	0.088581784	0.126524649
ANP32D	18	-0.015580532	0.06231623	-0.016308865	0.142860614	21.6	0.715539328	0.074579012	0.405061034	0.330660179
ANP32E	164	-0.3099165	0.063086026	-0.306927331	-0.154446852	106.3	-0.951749089	0.103527639	-0.578858701	0.235534472
ANPEP	48.1	0.138612246	0.061685147	0.138054892	-0.303022375	165.5	-1.188023897	1.016027526	-0.038527944	-0.850452138
ANTXR1	344.2	-0.619083599	0.06731464	-0.62672483	-0.318354417	184.7	-1.269689693	0.073793358	-0.909849985	0.011062651
ANTXR2	700.8	-0.279015314	0.062463889	-0.278751375	-0.534938141	528.8	-0.878458015	0.06237469	-0.585745623	-0.498001378
ANTXRL	8.7	-0.083524772	0.063510314	-0.082394064	0.070083877	7	-1.224566299	0.274530153	-0.662894307	0.451969425
ANUBL1	223.55	-0.259784968	0.06242708	-0.256818075	-0.097330394	202.9	-0.405064575	0.061950033	-0.087621347	-0.21822956
ANXA1	328.65	-0.018723269	0.062688249	-0.019503552	-0.069893783	545.9	-0.407706076	0.083423722	-0.049395269	-0.273730053
ANXA10	10	0.51254439	0.064033062	0.525282808	0.141012706	9.6	0.938814255	0.091348979	0.615482025	0.271254084
ANXA11	140.8	0.034582998	0.061735402	0.034549412	0.447094774	107.5	0.749845533	0.129962385	0.312642933	0.080236032
ANXA13	13	0.423522022	0.063389814	0.429928951	0.304126719	11.5	2.716877774	1.015958135	1.647701139	0.411555008
ANXA2	141.4	0.249582803	0.062413757	0.255044535	0.282667048	439.3	-2.249050188	2.049198248	-0.447062889	-2.04857621
ANXA2P1	43.25	0.01679773	0.062209169	0.016451486	0.102382906	30.1	1.381891662	1.016473852	0.151428076	0.341946698
ANXA2P2	248.45	0.21408511	0.062470875	0.214985741	0.065968109	628.9	-1.663276229	1.01631186	-0.397297442	-1.659459349
ANXA2P3	21.2	0.136000861	0.062000689	0.133481158	-0.468127064	15.9	1.665092087	0.516112608	0.821191849	-0.229391045
ANXA3	22.15	-0.139051256	0.061939472	-0.14166428	0.067443215	39.5	-1.097502873	0.517502303	-0.210600478	-0.475154054
ANXA4	87.95	-0.246267914	0.062490157	-0.247666802	-0.275390927	66.9	-0.554211454	0.063104619	-0.251258506	-0.163166052
ANXA5	931.3	-0.390159349	0.064271634	-0.386665635	-0.240648456	674.2	-0.640398775	0.064430037	-0.341178629	0.187942993
ANXA6	1127.25	-0.309368104	0.063457199	-0.30836252	-0.214900517	1799.7	-1.322116957	0.349792516	-0.600050818	-0.647141213
ANXA7	155.1	-0.148727044	0.062181078	-0.151340132	-0.166808354	102.5	-1.235656289	0.13174561	-0.809076486	-0.12155037
AOAH	53.85	-0.107157098	0.062183921	-0.105067225	-0.393766389	147.6	1.261434145	0.220320796	0.724298813	0.2424488
AOC2	42.5	0.29390878	0.063338589	0.296082257	-0.068449034	46.2	0.58067337	0.061899263	0.286740394	-0.100115469
AOC3	78.5	0.159967921	0.062487529	0.161433462	0.017107711	56.1	1.322013219	1.016072085	0.108846252	0.64702014
AOX1	17.2	-0.299054006	0.063278402	-0.299242178	0.174904804	18.5	-0.60389302	0.078153864	-0.275090299	-0.082636176
AP1AR	207.15	-0.26266503	0.06293041	-0.261612873	0.13240667	149.6	-0.877572257	0.091900852	-0.528434109	0.038561654
AP1B1	327.55	0.205347688	0.062301989	0.199123723	-0.010957546	302.4	0.831911321	0.096253713	0.467665343	0.17045773
AP1G1	1103.55	0.021360412	0.062221964	0.021218806	-0.03268355	689.1	-1.346012574	0.130643568	-0.901663598	1.869224014
AP1G2	165.2	-0.878575052	0.07240257	-0.901235198	-0.782514925	136	-0.95276813	0.06237113	-0.639815429	-0.646408835
AP1M1	349.25	0.089152092	0.062049858	0.088024149	0.26510918	422.2	-1.581034363	0.516296514	-0.697611111	0.182578836
AP1M2	19.15	0.21827227	0.061952445	0.218185139	-0.159111236	16.6	1.266275714	0.350868994	0.589046956	-0.324838979
AP1S1	288.1	0.536574133	0.066080487	0.542245209	0.455519078	351.8	0.675155182	0.066783723	0.369015283	0.442390369
AP1S2	71.05	0.276111823	0.062892327	0.274325608	0.396152985	37.5	1.427434614	1.016605361	0.183598304	0.001564222
AP1S3	36.8	-0.322159345	0.063485978	-0.323617128	0.304972635	49	-0.697266578	0.129392312	-0.253481103	0.14676102
AP2A1	317.75	-0.079626051	0.061831174	-0.080837444	0.007723977	446.7	-2.480551955	2.048036267	-0.663504826	-0.639150308
AP2A2	407.1	0.346338174	0.062869221	0.344296547	-0.096061324	283.7	0.833606411	0.266499038	0.175689058	0.509937071
AP2B1	1091.5	-0.183721662	0.062065084	-0.182998921	0.001436657	735.4	-1.031673404	0.185023379	-0.522123994	-0.512602105
AP2M1	943.25	0.360681297	0.064947924	0.365956056	0.270137704	982.1	0.506789432	0.064979861	0.19137188	0.247679929
AP2S1	190.2	0.335617852	0.063045887	0.33464235	0.03758195	195.5	0.41877972	0.061744652	0.104559349	-0.032314706
AP3B1	328.9	-0.042146606	0.061687757	-0.04086559	-0.386395691	479.5	-1.639328411	1.016183017	-0.356353749	-0.317367421
AP3B2	465.5	-0.353403997	0.063499552	-0.354736417	-0.34949549	352.7	-0.712107831	0.077294411	-0.378827087	-0.228178054
AP3D1	664.8	-0.028030825	0.061908195	-0.028247925	0.327020794	852.5	-1.653369068	1.016644781	-0.376956505	-0.291750874
AP3M1	618.2	0.238750018	0.062928993	0.237673775	0.343570365	450.2	-0.804700765	0.110725842	-0.39975982	0.149566189
AP3M2	274.65	-0.007340516	0.062556726	-0.007458573	0.345168213	173.9	1.961952787	1.016132789	0.704683648	0.599704743
AP3S1	639.15	-0.087410696	0.061836758	-0.087640686	-0.237131745	770.2	0.400268943	0.091787295	0.032294576	-0.116277924
AP3S2	693.15	-0.218875034	0.062194558	-0.217420204	-0.124003573	649	-0.538515541	0.062374328	-0.228844372	0.22606954
AP4B1	248.2	0.083786668	0.061985467	0.083805693	0.021229897	189.5	1.300590572	0.516094157	0.400796461	-0.012328164
AP4E1	130.75	-0.005088498	0.061718989	-0.00563307	0.153677014	86.9	-1.661717262	0.164153702	-1.159557614	-0.104504232
AP4M1	153.6	0.153121851	0.061791242	0.154212201	0.136177189	116.7	0.773350849	0.349757679	0.061326588	0.19281053
AP4S1	79.5	-0.403098922	0.064400017	-0.404768213	-0.124373136	45.3	-1.346102545	0.161253666	-0.897540552	-0.154443245
APAF1	180.5	0.150611903	0.062446596	0.153701222	0.186440082	222	-0.461350493	0.096251653	-0.072227603	-0.258013879
APBA1	133	0.01465965	0.061743592	0.014798399	-0.364569179	63.3	1.702397236	1.016512813	0.434347565	-0.280996596
APBA2	317.35	-0.33187411	0.062828342	-0.33231643	-0.347165837	265.1	-0.426040728	0.062878773	-0.108751777	-0.338916531
APBA3	62.7	-0.066331385	0.061806617	-0.065784497	0.39035017	43.5	-1.183764451	0.268129935	-0.566422076	-0.049133007
APBB1	151.4	0.171566799	0.062042304	0.170753635	0.517027253	83	2.085382186	2.050399325	0.295674136	-0.746688402
APBB1IP	33.95	-0.082729271	0.061710646	-0.082204242	0.202503566	67.4	0.79792439	0.16141363	0.313771895	0.221176759
APBB2	459.8	0.039621553	0.061689731	0.040992462	0.156868099	252.3	1.043822568	0.217092176	0.474875463	-0.00861427
APBB3	610.4	-0.023182576	0.062730232	-0.023385335	-0.183701648	415.7	-0.625218615	0.097063552	-0.240308758	-0.350911739
APC	344.05	-0.291061239	0.06221364	-0.291266469	-0.368193254	311.9	-0.331464542	0.061691022	-0.029545975	-0.184202246
APC2	118.25	-0.558675711	0.065282109	-0.569149187	-0.314082736	140.5	-0.899675876	0.091377265	-0.553063339	-0.313701088
APCDD1	425.75	-0.464566957	0.064255191	-0.467207848	-0.334286362	1245.6	-1.661374152	0.349855086	-0.950906656	-1.037917723
APCDD1L	48.7	-0.180121375	0.062089492	-0.183771923	0.021355192	61.8	-0.674946941	0.272231153	-0.052461224	0.343769404
APCS	14.8	0.187445003	0.062326291	0.185810045	-0.04550857	12.1	2.646531035	2.047972819	0.983085913	-0.395848867
APEH	204.35	-0.192598302	0.062023755	-0.192265134	0.256287311	138.9	1.943380634	2.05094687	0.187543962	-0.135776942
APEX1	2191.1	0.096326025	0.061859035	0.095529439	0.114387538	1447.3	0.834637494	0.517091283	0.02270617	-0.229170916
APEX2	92.95	-0.272116299	0.062862041	-0.271362761	0.198291471	132.4	-1.586548621	1.016630235	-0.320467071	-0.66927885
APH1A	203.4	-0.037549619	0.061737185	-0.037067212	-0.072019339	260.1	-0.378185807	0.160316788	-0.000496804	-0.597598275
APH1B	102.3	-0.515373409	0.064265478	-0.528726499	-0.308591735	106.8	-0.686719819	0.070613969	-0.373186137	-0.322244713
API5	941.4	-0.217521084	0.062417734	-0.218589414	0.514797791	648.1	1.796387699	1.016261362	0.515197133	0.415412827
APLN	53.25	0.252621995	0.063471802	0.248420868	0.573787942	96.9	1.03545976	0.119232489	0.640499271	0.010783401
APLNR	138.95	-0.321847024	0.062903491	-0.317592222	0.010162789	160.6	-0.633311674	0.071278034	-0.312691925	-0.029009427
APLP1	658.85	0.346231487	0.064297126	0.342718263	-0.05238029	1008	0.78635594	0.143495429	0.324045797	-0.283046413
APLP2	1516.35	-0.188030058	0.062681689	-0.184605049	0.319203025	793.2	-0.945009101	0.218115856	-0.368247618	-0.76913349
APOA1	43.8	0.143815183	0.062099995	0.141627435	-0.440830436	41.1	0.87263772	0.119858236	0.476615513	-0.043824978
APOA1BP	425.5	-0.2745423	0.062409491	-0.273783708	0.222201703	606.3	-1.585833202	1.017542699	-0.309990391	0.142170903
APOA2	34.4	0.042184301	0.062045801	0.040920726	-0.043290661	31.5	0.533573396	0.11006221	0.125502382	-0.108881119
APOA4	37.25	0.156945021	0.062377487	0.151729516	0.166755179	34	0.57868632	0.109587077	0.173592464	0.292535822
APOA5	24.8	0.139862481	0.06201928	0.139485908	0.048865662	19.8	1.925923589	2.047606775	0.219820792	-0.189700984
APOB	17.6	-0.150508188	0.062076179	-0.150537239	-0.17059072	19.3	-0.563861185	0.086838473	-0.211605485	-0.198306922
APOB48R	22.2	0.107308419	0.062312295	0.10661334	-0.036849212	32	0.883591049	0.162189875	0.410458745	0.644261211
APOBEC1	13.1	0.419135366	0.062942947	0.42258228	0.652810949	12.7	0.70924023	0.074657393	0.412727857	0.371533851
APOBEC2	16.8	0.279894384	0.062221212	0.281317152	0.065856967	20.7	0.849015118	0.072881478	0.539159236	0.095888756
APOBEC3A	28.35	0.247198981	0.063112214	0.249050801	-0.068491603	40.1	1.254971931	0.130021871	0.848548571	0.036821406
APOBEC3C	69.85	-0.358730375	0.064772214	-0.362181955	-0.567882546	51.3	-0.679425629	0.065718453	-0.380238265	-0.256141737
APOBEC3D	62.15	0.013574289	0.062135826	0.014125561	-0.193683927	48.6	1.606035097	1.01595086	0.347853758	1.023842797
APOBEC3F	38.55	-0.131573191	0.062152611	-0.1289425	-0.00767991	54.3	-1.012033002	0.218468444	-0.448937623	-0.139864737
APOBEC3G	17.7	0.081827182	0.06180339	0.082298902	0.155838415	29.4	0.844256273	0.161551876	0.3748576	-0.29577689
APOBEC3H	11.9	0.383562576	0.062838989	0.383948329	0.03134483	10.5	1.090178907	0.160220558	0.652433128	0.276128629
APOBEC4	12.4	-0.022810199	0.061596573	-0.022267212	-0.15932952	14.5	-1.894991482	0.516368369	-1.124813341	-0.637041487
APOC1	86.6	-0.177306737	0.062068834	-0.174322447	0.13193045	70	-0.607882794	0.067377522	-0.294964491	-0.251287853
APOC2	72.7	0.329504827	0.063694708	0.333460643	0.09987742	112.8	1.139545675	0.277802668	0.502276873	-0.875605521
APOC3	25.55	0.418510077	0.063947764	0.425549682	-0.209608803	26	0.700272115	0.063292333	0.425720284	-0.097236536
APOC4	26.3	0.226846186	0.062854126	0.228911234	0.045577046	26.7	0.486766325	0.062582713	0.194356772	-0.049572827
APOD	1063.95	0.340392521	0.063101748	0.339595994	-0.285696476	1109.7	0.415966867	0.06271392	0.101207682	-0.373111515
APOF	15.3	0.213981443	0.063130554	0.209714585	0.19060383	18.4	0.623057533	0.096320756	0.263141626	0.274800495
APOH	9.2	0.019659257	0.061957192	0.020390976	0.272387836	11	0.583922215	0.160823874	0.129842154	-0.15319911
APOL1	31.6	0.005039158	0.061946352	0.005175419	-0.060496097	24.8	0.701305884	0.143972794	0.238283221	0.393852028
APOL2	42	-0.417117046	0.063952422	-0.417059042	-0.116630395	55.6	-0.806054865	0.129106622	-0.378146913	-0.24566411
APOL3	40.9	0.081809626	0.061663674	0.080990412	-0.310411758	30.8	1.32138719	1.016510589	0.108107163	-0.328039509
APOL4	102	-0.312730029	0.064015549	-0.31398615	-0.215073241	45.8	-0.933010803	0.097018982	-0.575596155	-0.0275202
APOL5	17.6	0.240345098	0.062061135	0.236469752	0.073622481	18.6	0.702231495	0.06319865	0.419584973	0.220684905
APOL6	26.2	0.046510906	0.062263663	0.047059602	-0.118940059	39.5	0.635034364	0.091625892	0.275979064	0.193632009
APOLD1	236.05	0.130026115	0.0618747	0.129224434	0.539417531	376.5	0.675485395	0.087638269	0.313692262	-0.633685096
APOM	35.75	-0.293041419	0.064547435	-0.29825914	-0.126460526	46.3	-1.396956142	0.516278032	-0.538469895	-0.170682963
APOOL	321.25	-0.231821086	0.062324789	-0.233314749	0.181252138	437.5	0.979587501	0.096726877	0.612765621	-0.372417826
APP	2871.7	-0.446652457	0.064248835	-0.451285096	-0.295452067	3832.3	-1.617768244	0.21674754	-1.067840155	-0.909586487
APPBP2	535.7	0.385597735	0.064165835	0.393722415	0.096723234	534.6	0.385597735	0.064165835	0.06794932	0.096723234
APPL1	632.05	0.269386993	0.06494064	0.26669552	0.238432934	630.4	0.351712211	0.066806719	0.035449884	0.238432934
APPL2	632.35	0.013244612	0.062045772	0.013802643	-0.15120285	738.2	-1.077228188	0.217637395	-0.511268504	-0.33053106
APRT	97.85	-0.044363148	0.061712108	-0.043653465	0.036253782	74.3	-0.627261068	0.083314839	-0.274212225	0.111165951
APTX	123.45	0.256443755	0.062241018	0.255958271	0.195973911	87.9	-1.507936903	0.218991464	-0.973446958	-0.057189075
AQP1	113.25	-0.29478812	0.063411268	-0.292254243	0.14647347	576.1	0.861933531	0.267920536	0.211229941	1.026274787
AQP10	25.05	-0.287640302	0.062927201	-0.290890125	-0.204559469	19.4	-1.693373012	0.187510251	-1.201902787	-0.916367355
AQP11	55.9	-0.175031841	0.061803254	-0.177589583	-0.08626168	36.2	1.706985603	2.050293376	0.068382343	0.078753007
AQP2	33.5	0.177804026	0.061808982	0.175313003	-0.444579128	28	-0.777728847	0.102869225	-0.411208692	-0.500164204
AQP3	65.25	-0.893275641	0.070605745	-0.899636322	-0.411982584	104.8	-1.535205708	0.216953691	-0.972491845	-0.547324028
AQP4	232.4	-0.092675557	0.061976699	-0.092938559	-0.106248397	444.4	-0.79831322	0.118894891	-0.384175497	0.521471219
AQP5	64.9	-0.307163911	0.062222967	-0.30989667	-0.025057678	45.2	-0.829548994	0.069462327	-0.519964698	-0.359712497
AQP6	41.3	-0.359676463	0.062411424	-0.361660384	-0.039631372	33.2	-0.905945056	0.078286923	-0.579308448	-0.285872767
AQP7	33.85	-0.11280627	0.063035296	-0.107816377	-0.405208309	22.4	-1.412669679	0.186794671	-0.918816882	-0.61412739
AQP8	34.65	-0.027338773	0.061694818	-0.02694629	-0.100844149	27.4	-0.791742643	0.161508787	-0.310730763	0.247547796
AQP9	14.7	0.032941649	0.062278457	0.0308206	0.068048795	39.8	1.317588205	0.144347674	0.877491092	0.404587878
AQPEP	16.6	0.70411507	0.065648408	0.743503089	0.019633115	17.4	0.774288014	0.062750736	0.495532464	-0.183140006
AQR	722.75	0.063476386	0.061866687	0.064010252	0.112924451	532.3	-1.659914904	0.224371061	-1.093156846	1.154794555
AR	31.15	-0.026256996	0.061845093	-0.025850682	-0.000937436	36.3	0.70866038	0.068632681	0.408409247	0.074899369
ARAF	215.25	0.18862286	0.061749264	0.187836259	0.043827581	243.5	0.528805552	0.070440246	0.20128446	0.134350864
ARAF2P	13	0.056489099	0.061884599	0.05775475	0.157004024	11.6	0.42166781	0.129052401	0.021980862	0.354223695
ARAP1	169.4	0.087179378	0.061716773	0.084184233	0.088161631	244.4	0.969690521	0.080343102	0.642486231	0.122012857
ARAP2	32.5	-0.053582949	0.061731134	-0.052958708	0.290274123	53.4	0.422524036	0.129344345	0.015866963	-0.27568808
ARAP3	85.9	-0.583343719	0.066626923	-0.578117262	-0.382290321	49.2	-1.14322055	0.119208871	-0.736936772	-0.146560041
ARC	78.9	0.339072029	0.062379266	0.339687171	-0.178444451	91.1	0.703837245	0.062510165	0.415661995	-0.179753133
ARCN1	458	0.271395848	0.062497907	0.269676923	0.290884034	623.8	-2.70022009	2.047007269	-0.892164471	-0.033744655
AREG	11.7	0.212629134	0.062064234	0.2135626	0.156531067	34.9	-1.548782632	1.016042943	-0.321038951	0.200844111
ARF1	1375	0.581857119	0.065446984	0.596541163	0.180668521	1334.8	0.618953277	0.069176383	0.303447748	0.150872027
ARF3	1997.85	-0.302481418	0.063167176	-0.304877302	-0.143199018	1308.6	2.190044241	2.049914117	0.382201873	0.187143835
ARF4	1579.95	-0.381697488	0.063570146	-0.378786137	-0.135065572	1850.1	-0.993344767	0.129352336	-0.584529501	0.094158864
ARF5	379.4	-0.427731592	0.064771274	-0.431200467	0.065932113	523.1	-1.123364538	0.266541121	-0.489246778	-0.356725144
ARF6	489.1	-0.164397927	0.061772909	-0.164325628	0.315423739	772.9	-1.622445496	1.017342636	-0.347287033	-0.015074962
ARFGAP1	164.2	-0.499090908	0.06525756	-0.508776907	-0.046163212	176.7	-0.616094759	0.091236684	-0.247687605	-0.224459016
ARFGAP2	220.9	0.447385223	0.065101719	0.447862494	0.38497979	218.6	0.627671716	0.070390748	0.306877253	0.323574912
ARFGEF1	344.1	0.349273396	0.062901498	0.348960672	0.242552585	276.9	0.648141427	0.102378083	0.251688372	0.243931288
ARFGEF2	263.6	-0.297295479	0.063443689	-0.301111126	-0.245049422	256.4	-0.620113345	0.062824583	-0.320143414	-0.143344654
ARFIP1	292.45	-0.275654168	0.062451021	-0.273019889	0.11812648	292.6	-0.315364609	0.062927653	-0.017365523	0.11812648
ARFIP2	294.45	0.309402127	0.063785916	0.309830845	0.644988956	343.7	0.580510809	0.068864238	0.266023874	0.333850833
ARFRP1	66.5	-0.379406282	0.064229137	-0.378307494	-0.0742344	81.6	0.957721131	0.110545192	0.568827026	-0.46952937
ARG1	7.1	0.204295599	0.062038467	0.204550352	0.033692653	7.6	0.326842491	0.067394484	0.041659011	0.178640967
ARGFX	13.6	0.449575411	0.064711985	0.454001795	0.239196309	16	0.739302278	0.077788751	0.442997463	-0.095033313
ARGLU1	709.15	-0.216443225	0.063467921	-0.217885386	-0.094366743	751.3	-0.553171032	0.077205452	-0.208737747	-0.201695023
ARHGAP1	635.75	-0.094211012	0.061980926	-0.094784277	-0.027487073	1004	-1.739091057	1.020481708	-0.464977165	-1.482266094
ARHGAP10	47.85	0.113649997	0.061666515	0.110028189	0.186441065	31	0.750692947	0.142908989	0.289869666	-0.019877388
ARHGAP11A	129.25	0.232427961	0.063116191	0.238570138	0.616678538	103.6	0.699040215	0.096651551	0.33134757	0.662044666
ARHGAP11B	286.7	0.199029237	0.062153948	0.198929961	0.354979644	254.7	0.375081332	0.070585482	0.047092337	0.415248723
ARHGAP12	381.8	-0.064498232	0.06178932	-0.064421164	0.087332301	492.9	-0.79665488	0.184257623	-0.260841453	-0.076682205
ARHGAP15	56.55	-0.08488829	0.061715602	-0.084249388	0.579511214	45.6	0.485987557	0.077049476	0.138459896	0.514092336
ARHGAP17	333.1	0.548055756	0.066145069	0.552449486	0.008230513	367	0.79806373	0.061956539	0.508379919	-0.076625077
ARHGAP18	145.8	0.262946692	0.06214946	0.261984225	-0.139222366	109.9	0.630081127	0.086898403	0.268933132	0.102556265
ARHGAP19	168.65	0.096597178	0.062151126	0.09669724	-0.008604772	140.9	0.607649937	0.096358227	0.224011706	0.104310817
ARHGAP20	39.25	0.456890424	0.064381854	0.463558035	0.243324343	23.5	2.109673821	2.050540635	0.335588414	0.772861937
ARHGAP21	873.25	0.098705024	0.062077014	0.099507654	-0.081655291	1122	0.674297697	0.091603735	0.310261735	-0.002673782
ARHGAP22	34.35	0.131725765	0.061607304	0.131014349	-0.218548539	28.7	-0.309637102	0.079784369	-0.005413186	-0.298016812
ARHGAP23	231.9	-0.223515087	0.062309322	-0.223211013	0.045046503	103.4	-1.044539389	0.217603407	-0.476910829	-0.326679675
ARHGAP24	96.6	-0.559222164	0.065223123	-0.566994751	0.00206677	176.6	-1.390654653	0.216961566	-0.859473205	-0.493985437
ARHGAP25	40.75	0.507897921	0.065389253	0.518963429	0.061951177	51.6	0.70189834	0.063012461	0.411671605	0.173812757
ARHGAP26	181.35	0.177635224	0.06176816	0.178505357	-0.149588674	255.7	0.787165538	0.080612985	0.449466385	-0.093012077
ARHGAP27	66.65	-0.705223042	0.067555663	-0.729422104	-0.335865035	66.6	-0.705223042	0.067555663	-0.401607218	-0.335865035
ARHGAP28	187.15	-0.188488237	0.061928956	-0.18819238	-0.081654151	134.1	-0.554168083	0.062910337	-0.247013167	-0.021896001
ARHGAP29	70.4	0.355550293	0.062502112	0.361298731	-0.113490794	81.3	0.593151595	0.063051306	0.294594259	-0.235700505
ARHGAP30	25.1	-0.303322238	0.062418347	-0.302412329	-0.019732255	35.4	1.559386085	0.186125965	1.066776268	0.388069906
ARHGAP31	88.9	-0.353377262	0.0634997	-0.350865679	-0.045545693	58.1	-0.852493454	0.102932919	-0.478422861	-0.289720891
ARHGAP32	281.9	0.536963472	0.065171889	0.5451991	0.542017014	492.9	0.956900406	0.071037025	0.641376013	0.556448313
ARHGAP33	170.3	0.245327961	0.062259995	0.246038007	-0.066372734	185	0.521387759	0.063863372	0.213134966	0.19633617
ARHGAP36	19.65	0.269225034	0.062429167	0.27031436	0.24110159	16.8	0.632889964	0.118359887	0.223240411	0.657923223
ARHGAP39	108.25	0.309544922	0.062104042	0.312458746	0.032089831	160.7	1.047669337	0.163735628	0.573064457	0.520224829
ARHGAP4	83.15	0.284476885	0.062505483	0.285358612	0.144569618	77.4	0.479700502	0.070718528	0.1435584	0.092566727
ARHGAP40	15.75	0.313753105	0.062821776	0.316059676	0.019048125	16.2	0.476090133	0.061875151	0.185959861	-0.046127616
ARHGAP42	294.35	0.127406459	0.062783009	0.12833996	0.348034644	130.7	1.996364711	1.016158546	0.747434063	0.23554583
ARHGAP44	94.8	-0.411256238	0.063930079	-0.41260476	-0.595454093	168	-1.473420534	0.516433383	-0.589412825	-0.657038946
ARHGAP5	592.45	-0.570218153	0.065164192	-0.574923881	-0.341508374	650.3	-0.866260719	0.08677989	-0.512156084	-0.483815326
ARHGAP6	35.05	-0.191346167	0.063092307	-0.193871835	-0.024614616	70	-1.007602975	0.34962397	-0.273399754	-0.733305434
ARHGAP9	66	0.470620611	0.063576492	0.476265436	0.268137131	76.7	0.992957578	0.062337159	0.678084749	0.322783608
ARHGDIA	353.05	0.245366448	0.062502276	0.242673241	0.532311397	411.6	0.735798505	0.06207364	0.437906878	0.411898682
ARHGDIB	175.6	0.045401839	0.061646683	0.045306253	-0.090249678	387.8	1.245705547	0.143262638	0.798409287	-0.031467105
ARHGDIG	97.4	-0.070473364	0.062126616	-0.072285145	0.18039192	37	1.017763713	0.517237576	0.124366678	0.409202467
ARHGEF1	149.5	0.085986783	0.062894094	0.087684777	-0.332514372	217.2	-2.001454361	1.016079663	-0.740934528	-0.30603643
ARHGEF10	110.9	-0.008016452	0.061689678	-0.008060732	-0.252506928	194.3	0.98515639	0.096757201	0.627063505	0.419527977
ARHGEF10L	150.1	-0.543635926	0.066218035	-0.547369276	-0.276922983	221.2	-2.130280927	1.015977818	-0.893064203	-0.949157817
ARHGEF11	283.65	-0.032473759	0.062017482	-0.031416528	-0.297443176	378.6	0.739828005	0.109900363	0.332129683	0.04792337
ARHGEF12	1136.95	0.296625057	0.062888775	0.292407975	0.026612671	685.4	-0.67753051	0.096663544	-0.295118949	-0.113798912
ARHGEF15	55.25	0.654325074	0.065672373	0.688583702	0.106682831	57.1	0.968366048	0.064757887	0.665578218	0.166926281
ARHGEF16	33.3	0.518736289	0.065739832	0.51884989	-0.123775103	29.8	1.103001962	0.142967113	0.665245686	-0.231628714
ARHGEF17	117	-0.18440043	0.062406477	-0.185269365	-0.095245613	80.8	-0.679661307	0.087210654	-0.32840906	-0.17993771
ARHGEF19	65.35	-0.398915616	0.06249932	-0.397525351	-0.40783788	52.5	-0.645961114	0.097934132	-0.264214267	-0.006314423
ARHGEF2	342.45	0.292391423	0.063598467	0.289424709	0.266272074	462.7	0.776899351	0.083494811	0.436926594	-0.100054392
ARHGEF26	83.95	0.203904276	0.062144709	0.204637889	0.228243384	54.4	0.40040352	0.103394566	0.021532438	0.479539107
ARHGEF3	322.55	-0.418352418	0.06415667	-0.4177245	0.302281977	140.9	2.344055615	2.049468228	0.535983421	0.512232206
ARHGEF37	64.05	-0.284033723	0.062847265	-0.285956991	-0.611283266	40.4	1.554667099	1.016143414	0.292339642	0.391243239
ARHGEF38	11.1	0.502097562	0.063946344	0.502721639	0.085754928	10.8	0.672041802	0.074691396	0.391872143	0.438011799
ARHGEF4	61.35	-0.084924576	0.06203519	-0.08512882	0.311269215	35.1	0.734645038	0.266839482	0.094721033	-0.165179251
ARHGEF40	121.2	-0.579649609	0.06620925	-0.582403389	-0.360832292	91.1	-1.124317515	0.069590367	-0.791096419	-1.034784476
ARHGEF6	86.8	-0.115766047	0.061875507	-0.118915537	0.125824376	46.7	-1.67815457	0.147596058	-1.170672364	0.105150692
ARHGEF7	486.9	0.235135811	0.062458156	0.238901301	-0.49766821	479.4	0.384435708	0.065237795	0.061240838	-0.512857031
ARHGEF9	1249.4	-0.446345831	0.063609556	-0.454698476	-0.169517397	957.7	-0.78863583	0.067581301	-0.482755328	-0.267852984
ARID1A	795.35	0.387937635	0.06351399	0.390558829	0.254227421	808.4	0.503776018	0.063472223	0.188971409	0.178011567
ARID1B	517.6	0.504231137	0.063524694	0.509789	0.44008219	336.9	2.779406844	2.048268362	1.007141545	1.112255047
ARID2	795.3	0.56146362	0.066168819	0.570712068	0.297590147	795.8	0.628182804	0.066216675	0.316296088	0.297590147
ARID3A	64.35	0.092823601	0.06192605	0.092633113	-0.021507767	80.4	-0.903721769	0.217400342	-0.334585112	-0.19477567
ARID3B	167.45	0.388613545	0.064146336	0.39092369	0.095512878	96.4	-1.393305592	0.219301168	-0.836634986	0.360857138
ARID3C	36.7	-0.241850531	0.062310765	-0.244869703	-0.219973857	52.4	0.90731484	0.269396618	0.271652059	-0.061844922
ARID4A	174.7	0.169175937	0.062050561	0.169228153	0.012075839	111.4	-0.928549628	0.130448475	-0.50783136	0.064801419
ARID4B	226.7	0.122080947	0.062475502	0.1241119	-0.043827323	341.8	0.815577109	0.218669417	0.224140762	-0.863424856
ARID5A	46.35	-0.002418546	0.062025953	-0.002743749	0.133332854	37.9	0.58927958	0.142638912	0.115466897	0.253613253
ARID5B	256.4	0.271451596	0.062135811	0.269510294	-0.039854852	125.8	1.400971344	0.349731183	0.688387632	-0.024527888
ARIH1	1254.15	0.324919782	0.065264242	0.327753236	0.071355896	1357.3	0.672736962	0.062090353	0.377371398	0.285551663
ARIH2	499.75	0.241268463	0.062797243	0.241740365	0.56752307	541.4	0.456900304	0.061791333	0.146505932	0.486806121
ARL1	331.5	-0.279127655	0.062788389	-0.281531238	-0.275936503	404.5	-1.522473697	0.266715282	-0.914781332	-0.827697101
ARL10	145.95	-0.176027297	0.061927238	-0.178210703	0.256355767	197.6	-1.504949991	1.016494597	-0.230049385	0.309402638
ARL11	16.3	0.543329748	0.064176726	0.551402257	0.277007543	21.6	1.398540474	0.187142402	0.937584361	0.429876796
ARL13A	9.6	0.559651766	0.063458843	0.570178234	0.383327339	8.6	0.979845938	0.14285793	0.601006765	0.464842127
ARL13B	147.15	0.118820379	0.061863842	0.118554979	0.151551795	86.2	-0.925417073	0.184355466	-0.397953592	0.524571064
ARL14	10.2	0.539635087	0.06422082	0.551931505	0.126289551	10.5	0.635599182	0.06162064	0.373510809	0.183838093
ARL15	269.55	-0.382295567	0.064459511	-0.395797994	-0.147143339	137.2	1.547046913	1.01655198	0.268623387	-0.039293733
ARL2BP	1272.25	-0.572605654	0.065203562	-0.575097534	-0.25576907	1418	-0.937991456	0.091277169	-0.588797188	0.086525844
ARL3	201.65	-0.332480466	0.062382224	-0.337108663	-0.39222932	189.9	-0.533860325	0.062478575	-0.226993366	-0.386844661
ARL4A	42.15	0.215754471	0.062395803	0.215900773	0.10949644	58.9	-0.906916518	0.350016894	-0.166246162	0.707921279
ARL4C	90.35	-0.29584112	0.062355409	-0.299222015	-0.309212913	119.8	-0.762429438	0.086900041	-0.412903625	-0.552282449
ARL4D	263.2	0.256983834	0.062289608	0.25765177	0.044271157	1320.8	0.977935717	0.129962283	0.553774051	0.359907265
ARL5A	223.65	0.032434337	0.061779681	0.033115474	0.411532404	256.3	0.717365168	0.073763141	0.401311802	0.133630615
ARL5B	695.65	0.258023619	0.063494464	0.26023933	0.050130358	619.4	0.743329081	0.102296523	0.354789765	-0.211910522
ARL5C	18.35	0.031371783	0.063060585	0.032187289	0.052429352	15.7	0.78072199	0.160631296	0.30302219	-0.155821554
ARL6	150.7	0.283495764	0.062293552	0.287773772	0.368760286	222.4	0.756139562	0.066485106	0.460338598	0.284391217
ARL6IP1	6546.85	-0.029134667	0.061752559	-0.029090269	0.120859746	8493.8	0.914826254	0.10323543	0.53529582	0.728854873
ARL6IP5	1277.5	-0.221315874	0.06202627	-0.225275948	0.20672211	686.4	-1.132218877	0.129858485	-0.712211569	-0.565559438
ARL6IP6	181.15	0.376484987	0.064181249	0.37443469	0.383335088	217.8	0.604508182	0.06718004	0.288780719	0.050978332
ARL8A	848.1	-0.010457007	0.061818234	-0.010532617	0.223616116	652	-0.393634148	0.11857663	-0.01057101	0.764634403
ARL8B	294	-0.147826899	0.061636989	-0.145250693	-0.006447997	236.4	-0.93821467	0.083910702	-0.616519737	0.079493697
ARL9	40.95	-0.677252042	0.065510349	-0.67655474	-0.178220058	43.6	-0.848887159	0.072821492	-0.540185474	-0.175916873
ARMC1	193.65	0.280337145	0.064534784	0.28103329	0.720617762	176	0.806112897	0.096666683	0.445481101	0.49226298
ARMC10	270.4	-0.086983976	0.062659122	-0.086021634	0.2273025	230.9	-0.464674761	0.066752079	-0.137940936	-0.003952694
ARMC2	101.45	-0.287887738	0.063527747	-0.285571931	-0.447611139	48.8	1.673075079	1.021467796	0.393926929	1.085150159
ARMC3	19.35	0.471655244	0.065169932	0.478625487	0.417837877	17.5	0.676609078	0.077062241	0.358217608	0.446480668
ARMC4	21.7	-0.278000113	0.063541118	-0.273620387	0.260927301	69.7	-1.463325229	0.266604341	-0.867572474	-1.586355547
ARMC5	48.85	0.339362085	0.064206337	0.346234463	0.061816912	48.4	0.376535022	0.065726619	0.060610411	0.122658006
ARMC6	144.65	0.483973682	0.066297202	0.490049352	0.544256711	150.1	0.770239685	0.064341126	0.485120336	0.575904278
ARMC7	89	0.310668542	0.062967729	0.313179705	-0.24767297	118.8	0.939322538	0.110009868	0.551583478	0.184982585
ARMC8	555.65	-0.471530318	0.064194436	-0.4724763	-0.093467174	674.8	-0.81749677	0.217552786	-0.23153511	-0.362275239
ARMC9	137.9	-0.367860024	0.06341458	-0.370506471	-0.608089441	87	-1.807165059	0.144167539	-1.319606948	-0.025282307
ARMCX1	183	0.020853276	0.061857895	0.021688522	-0.259678526	106	1.830438853	2.047856434	0.123890521	-0.156958297
ARMCX2	92	-0.644095281	0.066254	-0.653591427	-0.223076451	90.2	-0.725241938	0.06510436	-0.428330326	-0.259530937
ARMCX3	132.15	-0.31352186	0.062044382	-0.314998844	-0.12496105	87	-1.044920131	0.269982187	-0.410142512	0.139529775
ARMCX4	138.25	-0.704407122	0.066478273	-0.712649024	-0.111303812	145.8	-0.822427271	0.074858188	-0.501315397	0.016962025
ARMCX5	182.8	-0.486326395	0.064300523	-0.485165284	0.010432213	175	-0.665377593	0.062365909	-0.371355549	-0.002655125
ARMCX6	268.65	-0.584679038	0.06623365	-0.590294182	0.150863549	250.9	-0.74612909	0.06422908	-0.446941181	0.224772686
ARNT	673.75	0.232846009	0.062408245	0.233180333	-0.059461603	831.1	0.907702239	0.087687218	0.555188334	0.118409694
ARNT2	444.9	-0.564469427	0.066199719	-0.572366876	-0.474355041	361.7	-1.088198359	0.063972542	-0.758493143	-0.151494338
ARNTL	79.05	-0.258163711	0.062723941	-0.256683823	-0.136877056	53.9	-0.479237627	0.084192077	-0.110039652	-0.294737345
ARNTL2	55.75	0.652459098	0.069063762	0.663249457	0.240859246	63.7	0.918504321	0.06295776	0.6340145	0.131467432
ARPC1A	654.9	0.414179168	0.063403619	0.412705376	0.276279256	803.7	0.827214541	0.079810375	0.499221154	0.245402096
ARPC2	1558.05	-0.400721596	0.063454484	-0.397123762	0.058925835	1667	-0.467543886	0.074476979	-0.122315459	-0.045107809
ARPC3	540.45	0.114502457	0.061653062	0.113459801	0.303732495	721.2	0.537289703	0.096408748	0.143957232	0.036977411
ARPC4	385.95	-0.282320714	0.063619646	-0.282676741	0.199496876	485.8	-1.12127398	0.267079933	-0.498127005	-0.434590127
ARPC5	584.7	-0.222142158	0.061989396	-0.226480295	-0.224977105	472.4	-0.641963372	0.077823506	-0.300993233	-0.074941966
ARPC5L	66.4	0.12435262	0.061718006	0.121915196	0.403964739	44.6	1.90738439	2.049716638	0.173560893	1.191381005
ARPM1	19.8	-0.160214079	0.062085732	-0.159071458	-0.058528814	14.4	-1.544332849	0.227662941	-1.017244985	-0.015071214
ARPP19	545.25	-0.422020331	0.062766731	-0.426067071	0.264644817	561.9	-0.6129356	0.07164323	-0.292850259	0.319480361
ARPP21	74.25	0.256790284	0.062399683	0.257772663	0.503446762	37.2	0.549038567	0.087498285	0.179168495	0.483828702
ARR3	19.3	0.149515567	0.061688037	0.150851227	-0.027615185	34.4	0.777399892	0.119159017	0.384441069	0.602981357
ARRB1	637.3	-0.471495169	0.064329076	-0.473152522	0.306464833	670.5	-0.547558501	0.068915771	-0.225993819	0.213593802
ARRB2	388.85	-0.567574712	0.067651973	-0.57707279	-0.375647153	549.3	-1.399257426	0.217249547	-0.835609896	-0.598869083
ARRDC1	86.3	0.007644074	0.061804297	0.00713304	-0.059126757	61.8	0.745465961	0.183869827	0.211642973	-0.172225019
ARRDC2	58	0.011593787	0.062146501	0.010716908	-0.203339799	84.2	0.512251884	0.087367857	0.143134234	-0.191302296
ARRDC3	1116.8	0.101293927	0.062009549	0.103182916	0.001111346	627.4	2.424941523	1.016691559	1.233217231	0.578716931
ARRDC4	140.9	0.222745683	0.062417091	0.224480204	0.462677069	92.4	-0.57614211	0.087379426	-0.210493428	0.166721013
ARSA	120.2	-0.424515502	0.064318327	-0.427700456	-0.091419178	89.5	-0.82179954	0.069360918	-0.517066746	-0.433310594
ARSB	191.25	-0.692179151	0.068847465	-0.710020719	-0.523881784	163.1	-0.815862487	0.061987445	-0.525472419	-0.268437119
ARSD	150.05	-0.816286173	0.069921377	-0.82494657	-0.162742945	95.5	-1.503801939	0.113387788	-1.068364995	0.836077273
ARSE	52.7	-0.003309675	0.062039779	-0.003555769	0.14525529	39.3	0.775310928	0.217262244	0.188438551	-0.375093649
ARSF	23.8	-0.387407118	0.063002705	-0.387009638	-0.427486851	63.5	0.932053635	0.161936594	0.458825054	0.166494854
ARSG	164.65	0.127645341	0.062399979	0.129664314	0.062846527	129.5	0.339718888	0.086894356	0.009677635	0.067199434
ARSH	18.4	0.282175685	0.062765623	0.278198982	0.030398178	19.6	0.631236298	0.062162398	0.353013243	0.006713971
ARSI	24.9	-0.075826166	0.061791439	-0.077599291	0.031974965	36.6	0.494539411	0.145743907	0.03992446	-0.560750271
ARSJ	34.5	-0.004357215	0.061698432	-0.00460458	0.260396318	26.8	1.652544724	0.515960353	0.799971446	0.186610083
ARSK	110.65	0.129723543	0.061715087	0.129449782	0.104013548	86	-0.401036876	0.074657786	-0.059607169	0.462821067
ART1	40.1	0.178480894	0.062274658	0.175451203	-0.024933604	35.5	0.804601855	0.129624861	0.376479969	-0.207390949
ART3	14.65	1.008995321	0.074589495	0.985055122	0.513423559	18	1.272909955	0.062107325	0.923752571	0.795028294
ART4	9.8	0.147687534	0.062338754	0.147041794	0.187317417	8.9	0.74635172	0.118421877	0.364647198	0.092468133
ART5	18.75	0.569637458	0.06333099	0.595790087	-0.582024457	18.8	0.652275299	0.062824757	0.372150676	-0.70724986
ARTN	38.75	0.174227943	0.062191761	0.171156905	0.072248595	31.5	2.744637349	2.081690698	0.975634126	-0.766695975
ARV1	596.4	-0.194582462	0.062044033	-0.191624362	0.180021792	449	-1.215589468	0.11213858	-0.805838212	0.238623077
ARVCF	143.65	-0.178645296	0.061979331	-0.179983334	-0.221814047	159.8	-0.559271688	0.0832081	-0.204244743	-0.239983485
ARVP6125	14.9	0.265635244	0.062044294	0.267415272	0.270650344	21.7	-1.52846187	0.517234591	-0.678718077	0.281059718
ARX	49.15	0.291194546	0.063391215	0.29202246	-0.590274986	66.3	1.315518027	0.186736324	0.8298535	0.359967383
ASAH1	741.4	-0.156848348	0.062259443	-0.155896195	-0.045688588	500.4	-0.718819552	0.103039481	-0.334273058	-0.220558806
ASAM	45.2	-0.083960313	0.062277133	-0.082481581	0.002326776	71.2	-0.662136506	0.103014072	-0.268917536	-0.102140774
ASAP1	803.85	0.188425253	0.061938465	0.188123804	0.328016116	461.6	2.105084736	1.018281687	0.865409848	0.385751531
ASAP2	472.4	0.075760544	0.061696124	0.075711137	0.276358213	290.5	2.263579205	2.04839684	0.452440636	-0.784503672
ASAP3	77.8	-0.241450418	0.062199886	-0.238110852	-0.244327296	84.9	-0.810035254	0.080361671	-0.477928643	-0.240149505
ASB1	247.65	0.058584052	0.061702276	0.058821609	0.198033949	291.1	0.487215525	0.087206892	0.113505288	0.091691473
ASB10	30.7	-0.363016922	0.06424137	-0.363426423	-0.211283218	27.1	-0.639915561	0.071067576	-0.335571756	-0.28112405
ASB11	11.3	0.383226323	0.061935457	0.38671473	0.100273572	9.6	-0.804711673	0.143187305	-0.395603436	-0.988837289
ASB12	23	-0.888725197	0.070640196	-1.027887338	-0.274248856	23.6	-1.003408665	0.077112656	-0.702527885	-0.235895157
ASB13	145.65	-0.733823798	0.067082212	-0.747307964	-0.451358031	186.7	-1.212114963	0.130668497	-0.787286328	-0.232050526
ASB15	18.8	-0.111735024	0.062365137	-0.106932903	-0.078175905	21.7	-0.438277291	0.086910855	-0.07724367	0.051204789
ASB17	6.3	0.404898905	0.062365144	0.414681756	0.272136819	8	1.453366507	0.272297136	0.969392816	-1.19211109
ASB18	29.65	0.238769909	0.062350908	0.24419019	0.021590623	31.7	0.548197943	0.062990515	0.253271753	0.196810942
ASB2	20.1	0.048504723	0.062069728	0.047399526	0.42185765	22.2	-0.444397893	0.102378097	-0.058059574	0.235119149
ASB4	9.5	0.470648334	0.063268455	0.476620139	0.149191857	10.4	0.610056707	0.062528687	0.342399966	0.368683895
ASB5	14.6	0.252541371	0.062026997	0.255412177	0.143155747	25.9	0.87423842	0.268117189	0.261009228	0.686102153
ASB6	141.5	0.102448454	0.062562732	0.102277328	0.136667772	96.5	1.84344677	1.016977817	0.585657625	0.887260621
ASB7	157.85	-0.001909845	0.061707562	-0.001522442	0.299099348	112.8	-0.744621864	0.129467088	-0.301474466	-0.465843688
ASB8	1165.35	0.411625426	0.063521156	0.415773545	0.047511513	898.4	0.748729009	0.160397833	0.242342264	-0.060175179
ASB9	13.45	0.591383806	0.065476779	0.611220295	0.281564333	11.5	1.119275715	0.217254539	0.59945611	0.110488405
ASCC1	189.2	-0.199881655	0.062205952	-0.196786301	-0.246643248	221.7	-0.851038761	0.1098426	-0.455946366	-0.241602676
ASCC2	442.15	0.63477436	0.065318058	0.63900299	0.687165832	524.4	0.901743848	0.072558229	0.581008223	0.502675656
ASCC3	183.05	0.410238772	0.063565391	0.412386428	0.38070009	159.5	0.726888823	0.091114491	0.369660465	0.286676849
ASCL1	34.05	0.451075887	0.063490484	0.459003808	0.067363543	57.5	0.963222674	0.080592376	0.636263397	0.539661558
ASCL2	17.85	0.223057599	0.062165754	0.223280166	0.096191084	16.6	0.427429044	0.079913323	0.084201885	-0.008053775
ASCL3	14.55	0.599153295	0.067901299	0.609118954	0.448488823	14.7	0.680888612	0.067616706	0.398487734	0.524666975
ASCL4	11.95	-0.052193283	0.061716888	-0.053972288	-0.18306792	20.2	-2.10765251	1.017605195	-0.938269717	-1.650817722
ASCL5	35.45	-0.029078439	0.061769295	-0.028467036	-0.160931537	46.9	-1.987714644	1.016744434	-0.750147195	-0.257518779
ASF1A	350.35	-0.005690405	0.061843455	-0.005420518	0.257861836	215.8	1.954059551	1.018590196	0.713308304	2.604569839
ASF1B	248.35	-0.244785061	0.062344007	-0.246866317	0.118218726	489.4	-1.898841185	1.016286306	-0.646528721	0.358283805
ASGR1	45.3	-0.468740077	0.066785658	-0.471960836	-0.282281672	58.2	-1.25163384	0.350054705	-0.534058547	-0.334980751
ASGR2	36.2	0.207919442	0.06333021	0.211254808	-0.177517662	32.9	0.804738426	0.118600968	0.412225697	-0.075837543
ASH2L	747.6	-0.197251617	0.062656658	-0.195874612	-0.004423945	496.9	1.155800298	0.516445488	0.253468048	0.372266391
ASIP	24.8	0.480420947	0.064301255	0.484377645	-0.199089352	25.2	0.605466442	0.06437578	0.315349686	-0.236506086
ASL	71.3	-0.125816154	0.063347622	-0.124975161	-0.471915383	91.7	-2.04362349	1.016006308	-0.8105608	-1.421035757
