# Supplementary material for: A Simple, Test-Based Method to Control the Overestimation Bias in the Analysis of Potential Prognostic Tumour Markers
Source: Cancers (Basel). 2023 Feb 13;15(4):1188. doi: 10.3390/cancers15041188 (PMC9953998; doi:10.3390/cancers15041188)
Supplement: Supplementary file 1 [file cancers-15-01188-s001.zip › SurvNB4S.R]

# SurvNB4S.R
#
# Hazard Ratio estimates adjusted for the overestimation bias
# 
# Reanalysis of three in silico data sets of patients with 
# stage 4S neuroblastoma and normal MYCN status 
# (Parodi et al, Diagnostics 2020)
#
# Routines for cut-off selection on median values and on tertiles,
# used in the original published study, have been retained in order
# to make possible the replication of previously published analyses
#
# by Stefano Parodi 
# Scientific Directorate
# IRCC Istituto Giannina Gaslini (Gaslini Children's Hospital)
# August 2022
#
# Script included in the Supplementary Material of the paper entitled:
# "A simple test-based method to control the overestimation bias 
# in the analysis of potential prognostic tumour markers"
# by Marzia Ognibene et al
#


Beg <- Sys.time()

# setwd( < INSERT PATHWAY OF THE WORKING DIRECTORY HERE > )

options(scipen=999) # avoid unnecessary scientific notation 
set.seed(55)

library(foreign)
library(survival)
library(coxphf)

doCoxKM <- function(Time, Event, Marker, CutOff = "Median", 
                     MinGroup = 8, SaveGraph = TRUE, 
                     KMgraph = "tmp.wmf", KMTitle = "", 
                     adjust = FALSE, NPerm = 5000)
{
  # Split survival data on the basis of the estimated cut-off,
  # fit the Cox model, make the corresponding Kaplan-Meier 
  # survival plot and adjust for multiple testing bias using 
  # permutations if required
  #
  # Valid cutoff specification: "Median", "FirstTert", "LastTert", "Best"

  N <- length(Marker)
  
  if(adjust) { # if adjusting estimates by permutation is selected
    idx <- c(seq(1:N))
    perm_idx <- idx 
    perm_Time <- vector("numeric", N) 
    perm_Event <- vector("numeric", N) 
    adj_pval <- 0.0  # adjusted p-value from Cox regression model
    adj_chisq <- 0.0 # adjusted value of the (partial) LR test 
    adj_logHR <- 0.0 # adjusted log(HR)
  } else {
    adj_pval <- NA
    adj_logHR <- NA
  }
  if (CutOff == "Median") {
    co <- median(Marker)
  } else if(CutOff == "FirstTert") {
    co <- quantile(Marker, 0.3333)
  } else if(CutOff == "LastTert") {
    co <- quantile(Marker, 0.6667)
  }  else if(CutOff == "Best") {
    maxLRT <- 0.0
    currLRT <- 0.0
    sMarker <- sort(Marker)
    for(i in MinGroup:(N-MinGroup)) {
      currco <- sMarker[i]
      HighLow <- (Marker > currco)
      survKM <- survfit(Surv(Time, Event) ~ HighLow)
      # Events by group
      E0 <- sum(survKM$n.event[1:survKM$strata[1]]) 
      E1 <- sum(survKM$n.event) - E0                   
      if(E0 > 0 && E1 > 0) {
        # fitting standard Cox model
        currmodel <- coxph(Surv(Time, Event) ~ HighLow)
        LRT_HR <- 2* (currmodel$loglik[2] - currmodel$loglik[1])
        currLRT <- LRT_HR
      } else {
        # fitting Cox model with Firth's penalized likelihood
        # print("Apply penalized function for zero events in either one group")
        MyData <- as.data.frame(Time)
        MyData$Event <- Event
        MyData$HighLow <- HighLow
        coxmod <- coxphf(data=MyData, Surv(Time, Event) ~ HighLow)
        LRT_HR <- 2* (coxmod$loglik[2] - coxmod$loglik[1]) 
        currLRT <- LRT_HR
      }  
      if (currLRT > maxLRT) {
        maxLRT <- currLRT
        co <- currco
      }
    }
  }
  HighLow <- (Marker > co)
  survKM <- survfit(Surv(Time, Event) ~ HighLow)
  # At risk by group
  N0 <- N - sum(HighLow)
  N1 <- sum(HighLow)
  # Events by group
  E0 <- sum(survKM$n.event[1:survKM$strata[1]]) 
  E1 <- sum(survKM$n.event) - E0                   
  if(E0 > 0 && E1 > 0) {
    # fitting standard Cox model
    coxmod <- coxph(Surv(Time, Event) ~ HighLow)
    LRT_HR <- 2* (coxmod$loglik[2] - coxmod$loglik[1]) 
    pval <- 1-pchisq(LRT_HR,1)
  } else {
    # fitting Cox model with Firth's penalized likelihood
    MyData <- as.data.frame(Time)
    MyData$Event <- Event
    MyData$HighLow <- HighLow
    coxmod <- coxphf(data=MyData, Surv(Time, Event) ~ HighLow)
    LRT_HR <- 2* (coxmod$loglik[2] - coxmod$loglik[1]) 
    pval <- 1-pchisq(LRT_HR,1)
  }
  lHR <- coxmod$coefficients[1]
  SElHR <- sqrt(coxmod$var)
  # Adjusted estimates via permutation analysis
  if(adjust) {
    pb <- winProgressBar(title="Computing adjusted p-value by permutation analysis", 
                         label="Please wait ...", 
                        min=0, max=100, initial=0)
    adj_pval <- 0.0
    for (i in 1:NPerm) {
      setWinProgressBar(pb, i/NPerm*100)
      perm_idx <- sample(idx)
      perm_Time <- Time[perm_idx]
      perm_Event <- Event[perm_idx]
      permOut <- doCoxKM(perm_Time, perm_Event, Marker, CutOff, MinGroup, SaveGraph = FALSE, adjust=FALSE)

      if(permOut[8] >= LRT_HR) {
        adj_pval <- adj_pval + 1.0
      }
    }
    adj_pval <- adj_pval/NPerm
    # Continuity correction (avoid non real number for ln(HR) estimate)
    if(adj_pval == 0) {
      adj_pval <- 0.5/NPerm
      # warning("Applied continuity correction to avoid p-val = 0")
      cat("Applied continuity correction to avoid p-val = 0", '\n')
    }
    adj_chisq <- qchisq(1-adj_pval,1)
    adj_logHR <- sqrt(adj_chisq)*SElHR
      
    close(pb)
  
  }
  

  if(SaveGraph) {
    save_KMgraph(KMgraph, survKM, KMTitle)
  }
  KMout <- c(co, N0, E0, N1, E1, lHR, SElHR, LRT_HR, pval, adj_logHR, adj_pval)
  names(KMout) <- c("Cutoff", "First Group", "Events 1", "Sec. Group", 
                    "Events 2", "log HR", "Std Err", "LR Test", "p-value", "adj log HR", "adj p-value")
  return(KMout)

}

save_KMgraph <- function(graphName, survfitObj, title) {
  win.metafile(graphName)
  plot(survfitObj, mark.time=TRUE, col=c("red","blue"), lwd=2, 
       ylab= "Event Free Survival", xlab= "Months from diagnosis",
       main=title)
  dev.off()
} 

REEst <- function(b, se){
  
  # Random Effect meta-analytic estimates of log(HR)
  # by the DerSimonian and Laird method
  
  n = length(b)
  if (length(se) != n) {
    warning("Coeffients and Standard Errors arrays mush have the same lenght!")
    return -1
  }
  w <- 1.0 / (se*se) # fixed effect weights
  wr <- rep(1:n,0)   # random effect weights
  bfe <- 0.0 # fixed effect coefficient estimate
  for (i in 1:n) {
    bfe <- bfe + b[i]*w[i]
  }
  bfe <- bfe/sum(w)
  Q <- 0.0
  for (i in 1:n) {
    Q <- Q + w[i]*((b[i]-bfe)^2)
  }
  sumw <- sum(w)
  sumwsqr <-sum(w*w)
  tau <- max((Q-n+1)/(sumw-sumwsqr/sumw),0)
  wr <- 1/(se*se + tau)
  bdl <- 0.0 # random effect coefficients
  for (i in 1:n) {
    bdl <- bdl + b[i]*wr[i]
  }
  bdl <- bdl/sum(wr)
  vbdl <- 1/sum(wr)
  CI95i_bdl <- bdl - 1.96*sqrt(vbdl) 
  CI95s_bdl <- bdl + 1.96*sqrt(vbdl)
  vbfe <- 1/sumw
  CI95i_bfe <- bfe - 1.96*sqrt(vbfe) 
  CI95s_bfe <- bfe + 1.96*sqrt(vbfe)
  outEst <- c(bfe, CI95i_bfe, CI95s_bfe, vbfe, bdl, CI95i_bdl, CI95s_bdl, vbdl, tau)
  names(outEst) <- c("FE estim.", "95%CI inf", "95%CI sup", "Var", 
                     "DL estim.", "95%CI inf", "95%CI sup", "Var", "tau (DL)")
  return(outEst)
}

# DATA LOADING
# ---------------

NB4S <- read.csv(file = "NB4S.csv") 

Kocak     <- subset(NB4S, Dataset == 1)
Oberthuer <- subset(NB4S, Dataset == 2)
SEQC      <- subset(NB4S, Dataset == 4)


# ------------------------
# * E2F1 Gene Expression *
# ------------------------

# Cut-off on median values

Kocak_E2F1_Median <-  doCoxKM(Kocak$TimeEFS, 
                              Kocak$Event, 
                              Kocak$E2F1,"Median",8, TRUE, 
                              KMgraph = "KM_E2F1_Kocak_Median.wmf", 
                              KMTitle = "Kocak - E2F1 - Method: Median",
                              adjust = TRUE)
Oberthuer_E2F1_Median <-  doCoxKM(Oberthuer$TimeEFS, 
                              Oberthuer$Event, 
                              Oberthuer$E2F1,"Median",8, TRUE, 
                              KMgraph = "KM_E2F1_Oberthuer_Median.wmf", 
                              KMTitle = "Oberthuer - E2F1 - Method: Median",
                              adjust = TRUE)
SEQC_E2F1_Median <-  doCoxKM(SEQC$TimeEFS, 
                              SEQC$Event, 
                              SEQC$E2F1,"Median",8, TRUE,
                              KMgraph = "KM_E2F1_SEQC_Median.wmf", 
                              KMTitle = "SEQC - E2F1 - Method: First Tertile",
                              adjust = TRUE)
Meta_E2F1_Median  <- REEst(c(Kocak_E2F1_Median["log HR"], 
                              Oberthuer_E2F1_Median["log HR"], 
                              SEQC_E2F1_Median["log HR"]), 
                           c(Kocak_E2F1_Median["Std Err"], 
                              Oberthuer_E2F1_Median["Std Err"], 
                              SEQC_E2F1_Median["Std Err"]))
Meta_E2F1_Median_adj  <- REEst(c(Kocak_E2F1_Median["adj log HR"], 
                              Oberthuer_E2F1_Median["adj log HR"], 
                              SEQC_E2F1_Median["adj log HR"]), 
                           c(Kocak_E2F1_Median["Std Err"], 
                              Oberthuer_E2F1_Median["Std Err"], 
                              SEQC_E2F1_Median["Std Err"]))

# Best empirical cut-off

Kocak_E2F1_Best <-  doCoxKM(Kocak$TimeEFS, 
                            Kocak$Event, 
                            Kocak$E2F1,"Best",8, TRUE,
                            KMgraph = "KM_E2F1_Kocak_Best.wmf", 
                            KMTitle = "Kocak - E2F1 - Method: Best Cut-off",
                            adjust = TRUE)
Oberthuer_E2F1_Best <-  doCoxKM(Oberthuer$TimeEFS, 
                            Oberthuer$Event, 
                            Oberthuer$E2F1,"Best",8, TRUE, 
                            KMgraph = "KM_E2F1_Oberthuer_Best.wmf", 
                            KMTitle = "Oberthuer - E2F1 - Method: Best Cut-off",
                            adjust = TRUE)
SEQC_E2F1_Best <-  doCoxKM(SEQC$TimeEFS, 
                            SEQC$Event, 
                            SEQC$E2F1,"Best",8, TRUE, 
                            KMgraph = "KM_E2F1_SEQC_Best.wmf", 
                            KMTitle = "SEQC - E2F1 - Method: Best Cut-off",
                            adjust = TRUE)
Meta_E2F1_Best <- REEst(c(Kocak_E2F1_Best["log HR"], 
                          Oberthuer_E2F1_Best["log HR"], 
                          SEQC_E2F1_Best["log HR"]),
                        c(Kocak_E2F1_Best["Std Err"], 
                          Oberthuer_E2F1_Best["Std Err"], 
                          SEQC_E2F1_Best["Std Err"]))
Meta_E2F1_Best_adj <- REEst(c(Kocak_E2F1_Best["adj log HR"], 
                          Oberthuer_E2F1_Best["adj log HR"], 
                          SEQC_E2F1_Best["adj log HR"]),
                        c(Kocak_E2F1_Best["Std Err"], 
                          Oberthuer_E2F1_Best["Std Err"], 
                          SEQC_E2F1_Best["Std Err"]))

# ------------------------
# * E2F2 Gene Expression *
# ------------------------

# Cut-off on median values

Kocak_E2F2_Median <- doCoxKM(Kocak$TimeEFS, 
                             Kocak$Event, 
                             Kocak$E2F2,"Median",8, TRUE, 
                             KMgraph = "KM_E2F2_Kocak_Median.wmf", 
                             KMTitle = "Kocak - E2F2 - Method: Median",
                             adjust = TRUE)
Oberthuer_E2F2_Median <- doCoxKM(Oberthuer$TimeEFS, 
                             Oberthuer$Event, 
                             Oberthuer$E2F2,"Median",8, TRUE, 
                             KMgraph = "KM_E2F2_Oberthuer_Median.wmf", 
                             KMTitle = "Oberthuer - E2F2 - Method: Median",
                             adjust = TRUE)
SEQC_E2F2_Median <-  doCoxKM(SEQC$TimeEFS, 
                             SEQC$Event, 
                             SEQC$E2F2,"Median",8, TRUE, 
                             KMgraph = "KM_E2F2_SEQC_Median.wmf", 
                             KMTitle = "SEQC - E2F2 - Method: First Tertile",
                             adjust = TRUE)
Meta_E2F2_Median  <- REEst(c(Kocak_E2F2_Median["log HR"], 
                             Oberthuer_E2F2_Median["log HR"], 
                             SEQC_E2F2_Median["log HR"]), 
                           c(Kocak_E2F2_Median["Std Err"], 
                             Oberthuer_E2F2_Median["Std Err"], 
                             SEQC_E2F2_Median["Std Err"]))
Meta_E2F2_Median_adj  <- REEst(c(Kocak_E2F2_Median["adj log HR"], 
                             Oberthuer_E2F2_Median["adj log HR"], 
                             SEQC_E2F2_Median["adj log HR"]), 
                           c(Kocak_E2F2_Median["Std Err"], 
                             Oberthuer_E2F2_Median["Std Err"], 
                             SEQC_E2F2_Median["Std Err"]))

# Best empirical cut-off

Kocak_E2F2_Best <-  doCoxKM(Kocak$TimeEFS, 
                            Kocak$Event, 
                            Kocak$E2F2,"Best",8, TRUE, 
                            KMgraph = "KM_E2F2_Kocak_Best.wmf", 
                            KMTitle = "Kocak - E2F2 - Method: Best Cut-off",
                            adjust = TRUE)
Oberthuer_E2F2_Best <-  doCoxKM(Oberthuer$TimeEFS, 
                            Oberthuer$Event, 
                            Oberthuer$E2F2,"Best",8, TRUE, 
                            KMgraph = "KM_E2F2_Oberthuer_Best.wmf", 
                            KMTitle = "Oberthuer - E2F2 - Method: Best Cut-off",
                            adjust = TRUE)
SEQC_E2F2_Best <-  doCoxKM(SEQC$TimeEFS, 
                            SEQC$Event, 
                            SEQC$E2F2,"Best",8, TRUE,
                            KMgraph = "KM_E2F2_SEQC_Best.wmf", 
                            KMTitle = "SEQC - E2F2 - Method: Best Cut-off",
                            adjust = TRUE)
Meta_E2F2_Best <- REEst(c(Kocak_E2F2_Best["log HR"], 
                            Oberthuer_E2F2_Best["log HR"], 
                            SEQC_E2F2_Best["log HR"]),
                        c(Kocak_E2F2_Best["Std Err"], 
                            Oberthuer_E2F2_Best["Std Err"], 
                            SEQC_E2F2_Best["Std Err"]))
Meta_E2F2_Best_adj <- REEst(c(Kocak_E2F2_Best["adj log HR"], 
                            Oberthuer_E2F2_Best["adj log HR"], 
                            SEQC_E2F2_Best["adj log HR"]),
                        c(Kocak_E2F2_Best["Std Err"], 
                            Oberthuer_E2F2_Best["Std Err"], 
                            SEQC_E2F2_Best["Std Err"]))

# ------------------------
# * E2F3 Gene Expression *
# ------------------------

# Cut-off on median values

Kocak_E2F3_Median <-  doCoxKM(Kocak$TimeEFS, 
                              Kocak$Event, 
                              Kocak$E2F3,"Median",8, TRUE, 
                              KMgraph = "KM_E2F3_Kocak_Median.wmf", 
                              KMTitle = "Kocak - E2F3 - Method: Median",
                              adjust = TRUE)
Oberthuer_E2F3_Median <-  doCoxKM(Oberthuer$TimeEFS, 
                              Oberthuer$Event, 
                              Oberthuer$E2F3,"Median",8, TRUE, 
                              KMgraph = "KM_E2F3_Oberthuer_Median.wmf", 
                              KMTitle = "Oberthuer - E2F3 - Method: Median",
                              adjust = TRUE)
SEQC_E2F3_Median <-  doCoxKM(SEQC$TimeEFS, 
                              SEQC$Event, 
                              SEQC$E2F3,"Median",8, TRUE, 
                              KMgraph = "KM_E2F3_SEQC_Median.wmf", 
                              KMTitle = "SEQC - E2F3 - Method: First Tertile",
                              adjust = TRUE)
Meta_E2F3_Median  <- REEst(c(Kocak_E2F3_Median["log HR"], 
                              Oberthuer_E2F3_Median["log HR"], 
                              SEQC_E2F3_Median["log HR"]), 
                           c(Kocak_E2F3_Median["Std Err"], 
                              Oberthuer_E2F3_Median["Std Err"], 
                              SEQC_E2F3_Median["Std Err"]))
Meta_E2F3_Median_adj  <- REEst(c(Kocak_E2F3_Median["adj log HR"], 
                              Oberthuer_E2F3_Median["adj log HR"], 
                              SEQC_E2F3_Median["adj log HR"]), 
                           c(Kocak_E2F3_Median["Std Err"], 
                              Oberthuer_E2F3_Median["Std Err"], 
                              SEQC_E2F3_Median["Std Err"]))

# Best empirical cut-off

Kocak_E2F3_Best <-  doCoxKM(Kocak$TimeEFS, 
                            Kocak$Event, 
                            Kocak$E2F3,"Best",8, TRUE, 
                            KMgraph = "KM_E2F3_Kocak_Best.wmf", 
                            KMTitle = "Kocak - E2F3 - Method: Best Cut-off",
                            adjust = TRUE)
Oberthuer_E2F3_Best <-  doCoxKM(Oberthuer$TimeEFS, 
                            Oberthuer$Event, 
                            Oberthuer$E2F3,"Best",8, TRUE, 
                            KMgraph = "KM_E2F3_Oberthuer_Best.wmf", 
                            KMTitle = "Oberthuer - E2F3 - Method: Best Cut-off",
                            adjust = TRUE)
SEQC_E2F3_Best <-  doCoxKM(SEQC$TimeEFS, 
                            SEQC$Event, 
                            SEQC$E2F3,"Best",8, TRUE, 
                            KMgraph = "KM_E2F3_SEQC_Best.wmf", 
                            KMTitle = "SEQC - E2F3 - Method: Best Cut-off",
                            adjust = TRUE)
Meta_E2F3_Best <- REEst(c(Kocak_E2F3_Best["log HR"], 
                            Oberthuer_E2F3_Best["log HR"], 
                            SEQC_E2F3_Best["log HR"]),
                        c(Kocak_E2F3_Best["Std Err"], 
                            Oberthuer_E2F3_Best["Std Err"], 
                            SEQC_E2F3_Best["Std Err"]))
Meta_E2F3_Best_adj <- REEst(c(Kocak_E2F3_Best["adj log HR"], 
                            Oberthuer_E2F3_Best["adj log HR"], 
                            SEQC_E2F3_Best["adj log HR"]),
                        c(Kocak_E2F3_Best["Std Err"], 
                            Oberthuer_E2F3_Best["Std Err"], 
                            SEQC_E2F3_Best["Std Err"]))

# PRINTING RESULTS

# E2F1
#
cat('\n', "########", '\n', "# E2F1 #", '\n', "########", '\n')
#
# Cut-off on median value
cat('\n', "- E2F1 Kocak: cut-off based on median value",'\n')
print(Kocak_E2F1_Median, digits=3)
cat("KM curves saved on KM_E2F1_Kocak_Median.wmf", '\n')
cat('\n', "- E2F1 Oberthuer: cut-off based on median value",'\n')
print(Oberthuer_E2F1_Median, digits=3)
cat("KM curves saved on KM_E2F1_Oberthuer_Median.wmf", '\n')
cat('\n', "- E2F1 SEQC: cut-off based on median value",'\n')
print(SEQC_E2F1_Median, digits=3)
cat("KM curves saved on KM_E2F1_SEQC_Median.wmf", '\n')
cat('\n', "- E2F1 ln(HR) meta-analytic estimates: ") 
cat("cut-off based on median value",'\n')
print(Meta_E2F1_Median, digits=3)
cat("cut-off based on median value (adjusted)",'\n')
print(Meta_E2F1_Median_adj, digits=3)
cat('\n')
cat(rep("-",55),'\n')
#
# Best empirical cut-off 
cat('\n', "- E2F1 Kocak: Best cut-off",'\n')
print(Kocak_E2F1_Best, digits=3)
cat("KM curves saved on KM_E2F1_Kocak_Best.wmf", '\n')
cat('\n', "- E2F1 Oberthuer: Best cut-off",'\n')
print(Oberthuer_E2F1_Best, digits=3)
cat("KM curves saved on KM_E2F1_Oberthuer_Best.wmf", '\n')
cat('\n', "- E2F1 SEQC: Best cut-off",'\n')
print(SEQC_E2F1_Best, digits=3)
cat("KM curves saved on KM_E2F1_SEQC_Best.wmf", '\n')
cat('\n', "- E2F1 ln(HR) meta-analytic estimates: Best cut-off",'\n')
print(Meta_E2F1_Best, digits=3)
cat('\n', "- E2F1 ln(HR) meta-analytic estimates: Best cut-off (adjusted)",'\n')
print(Meta_E2F1_Best_adj, digits=3)
cat('\n', rep("=",55),'\n', '\n')

# E2F2
#
cat('\n', "########", '\n', "# E2F2 #", '\n', "########", '\n')
#
# Cut-off on median value
cat('\n', "- E2F2 Kocak: cut-off based on median value",'\n')
print(Kocak_E2F2_Median, digits=3)
cat("KM curves saved on KM_E2F2_Kocak_Median.wmf", '\n')
cat('\n', "- E2F2 Oberthuer: cut-off based on median value",'\n')
print(Oberthuer_E2F2_Median, digits=3)
cat("KM curves saved on KM_E2F2_Oberthuer_Median.wmf", '\n')
cat('\n', "- E2F2 SEQC: cut-off based on median value",'\n')
print(SEQC_E2F2_Median, digits=3)
cat("KM curves saved on KM_E2F2_SEQC_Median.wmf", '\n')
cat('\n', "- E2F2 ln(HR) meta-analytic estimates: ") 
cat("cut-off based on median value",'\n')
print(Meta_E2F2_Median, digits=3)
cat("cut-off based on median value (adjusted)",'\n')
print(Meta_E2F2_Median_adj, digits=3)
cat('\n', rep("-",55),'\n')
#
# Best empirical cut-off 
cat('\n', "- E2F2 Kocak: Best cut-off",'\n')
print(Kocak_E2F2_Best, digits=3)
cat("KM curves saved on KM_E2F2_Kocak_Best.wmf", '\n')
cat('\n', "- E2F2 Oberthuer: Best cut-off",'\n')
print(Oberthuer_E2F2_Best, digits=3)
cat("KM curves saved on KM_E2F2_Oberthuer_Best.wmf", '\n')
cat('\n', "- E2F2 SEQC: Best cut-off",'\n')
print(SEQC_E2F2_Best, digits=3)
cat("KM curves saved on KM_E2F2_SEQC_Best.wmf", '\n')
cat('\n', "- E2F2 ln(HR) meta-analytic estimates: Best cut-off",'\n')
print(Meta_E2F2_Best, digits=3)
cat('\n', "- E2F2 ln(HR) meta-analytic estimates: Best cut-off (adjusted)",'\n')
print(Meta_E2F2_Best_adj, digits=3)
cat('\n', rep("=",55),'\n', '\n')

# E2F3
#
cat('\n', "########", '\n', "# E2F3 #", '\n', "########", '\n')
#
# Cut-off on median value
cat('\n', "- E2F3 Kocak: cut-off based on median value",'\n')
print(Kocak_E2F3_Median, digits=3)
cat("KM curves saved on KM_E2F3_Kocak_Median.wmf", '\n')
cat('\n', "- E2F3 Oberthuer: cut-off based on median value",'\n')
print(Oberthuer_E2F3_Median, digits=3)
cat("KM curves saved on KM_E2F3_Oberthuer_Median.wmf", '\n')
cat('\n', "- E2F3 SEQC: cut-off based on median value",'\n')
print(SEQC_E2F3_Median, digits=3)
cat("KM curves saved on KM_E2F3_SEQC_Median.wmf", '\n')
cat('\n', "- E2F3 ln(HR) meta-analytic estimates: ") 
cat("cut-off based on median value",'\n')
print(Meta_E2F3_Median, digits=3)
cat("cut-off based on median value (adjusted)",'\n')
print(Meta_E2F3_Median_adj, digits=3)
cat('\n', rep("-",55),'\n')
#
# Best empirical cut-off 
cat('\n', "- E2F3 Kocak: Best cut-off",'\n')
print(Kocak_E2F3_Best, digits=3)
cat("KM curves saved on KM_E2F3_Kocak_Best.wmf", '\n')
cat('\n', "- E2F3 Oberthuer: Best cut-off",'\n')
print(Oberthuer_E2F3_Best, digits=3)
cat("KM curves saved on KM_E2F3_Oberthuer_Best.wmf", '\n')
cat('\n', "- E2F3 SEQC: Best cut-off",'\n')
print(SEQC_E2F3_Best, digits=3)
cat("KM curves saved on KM_E2F3_SEQC_Best.wmf", '\n')
cat('\n', "- E2F3 ln(HR) meta-analytic estimates: Best cut-off",'\n')
print(Meta_E2F3_Best, digits=3)
cat('\n', "- E2F3 ln(HR) meta-analytic estimates: Best cut-off (adjusted)",'\n')
print(Meta_E2F3_Best_adj, digits=3)
cat('\n','\n')

End <- Sys.time()
 
cat("Time of computation: ", End-Beg, '\n')


######################### END R SCRIPT SurvNB4S.R  #############################
